# Supplementary material for: Comparative Transcriptomics Analysis and Functional Study Reveal Important Role of High-Temperature Stress Response Gene GmHSFA2 During Flower Bud Development of CMS-Based F1 in Soybean
Source: Front Plant Sci. 2020 Dec 15;11:600217. doi: 10.3389/fpls.2020.600217 (PMC7770188; doi:10.3389/fpls.2020.600217)
Supplement: Supplementary file 2 [file Table_1.XLSX]

## Sheet: Table S1
Table S1 Primers used in this study
PCR from gene and cloned into the pCAMBIA3301 vector
Gene name	Gene ID	Forward primer sequence (5'-3')	Reverse primer sequence (5'-3')
GmHSFA2	Glyma.14G096800	GAGCTCGGTACCCGGGGATCCATGTACATGGAGAGAATTAGAGTG	GCATGCCTGCAGGTCGACTCTTTAGCCTAGATAGTCCATATGATC
GmHSP20a	Glyma.12G013100	GAGCTCGGTACCCGGGGATCCATGGCGTCCTCTCTCATTG	CAGGTCGACTCTAGAGGATCCCTACTCAACCTTAACACTGATCAC
pGmHSFA2	/	GACCTGCAGGCATGCAAGCTTCATTAATTTTGTTGTATGAGT	TTACCCTCAGATCTACCATGGCAACACAACAAGATTAAGGAA
GmHSFA2-GFP	/	AACACGGGGGACTCTTGACAATGTACATGGAGAGAATTAGA	GCCCTTGCTCACCATAGATCTGCCTAGATAGTCCATATGATC
qRT-PCR
Gene name	Gene ID	Forward primer sequence (5'-3')	Reverse primer sequence (5'-3')
/	Glyma.03G177300	AAAAGAACGGGGCAGTAGCA	GAAGCTGGCAATGGCAACAA
/	Glyma.17G149300	ATGTTGAGTCCTCCCACGGA	CTTGTGAAGCATTGCAGCCA
/	Glyma.17G134900	ACCTGATGGGGAAGCACTTG	GTGACCGGTGGATTCCTTGT
/	Glyma.17G044700	TGATTGGCGTGGTCTCTTCC	CGGGGGTGGTAGATTGTTGT
/	Glyma.12G164900	TGCAAGAACGTGCTTTTGGG	ACAGAGGAGTCCCACCACAA
/	Glyma.04G249700	GAGCCATTGGAGGTTTAGGTGA	TGAACCAAGACCAAGAGCTTCC
/	Glyma.01G039200	GGTGGTGTTGGTGATGGGAA	TCCGCAAGCTTTCCTGAACT
/	Glyma.19G212200	CAGACAGCAGCACAGGAACTAA	TGCGTCAGGGCTTCTGATTG
/	Glyma.08G109400	AGAGATCCTGAAAGAGAATCCGAG	GATTGCCTTAGTTGCAGCCTC
/	Glyma.04G107600	GGAGGAGAGACTATAGACATAGTGGA	TCAACCCAACAGCCTCTTCA
/	Glyma.09G119000	TACGGGTCAGTGACAGAGGA	GGTTTATAGGTGCCGTGCCT
/	Glyma.10G198100	ACCATTGGTTTCGCACACTG	TGAAGTTTTGGCACACAACCC
GmHSFA2	Glyma.14G096800	TGAAGTGGGGGAGTTTGGAC	AGTGGCTTGCAATCTGGTCT
GmGolS1	Glyma.19G219100	CTTGTCCTTGCCATGCTCTG	TCCCCGTATATCTCCACGGTT
GmGolS2	Glyma.19G227800	AATGGCCCTCTCACTTTGGTTC	AAGTCCTGCTCAGCAAAAGAAG
GmER RAP2-2	Glyma.19G262700	AGTGAACAGGGCCCCAAAAC	TTAGGCTGCTGGTTGGCATT
GmMYB305	Glyma.19G006500	CTGGAGAACTAGGATCCAGAAGC	GTGGACACCTTGCTAGTGCTAT
GmDREB3	Glyma.01G147600	TCGTTATCTCCGTCGCCATC	GATTTCCGACACCCATTTGCC
GmNAC	Glyma.06G248900	CGGGGCATTTTCAACCGAAT	AACCCAACTTGCTGACCCAT
GmSPL8	Glyma.01G075900	TTTGACAATGGGAAACGGAGC	TTCAGGTAAGGACCTTGCAACA
GmWRKY25	Glyma.02G232600	GCAAGTGCAAACTCCTTCACC	TGGTGGTTTGTTGTTGTCTGTG
GmYUCCA11	Glyma.06G120700	ACATGCCATTTCCGCCTGAT	AAGCAGATTCCACATTCCGGT
GmIAA29	Glyma.13G159000	CATTCTCGTGCCTACGACCA	CAACAACATGGTGGCTTGGAG
GmAUX15A	Glyma.12G035700	CCCCAACACGCAGTAGTTTTG	CATCAACTGGGTGCCCATCA
GmHSFA6b	Glyma.10G029600	GTGGTGAATTTCCAGCAAAGCC	CACAAAGCTTGTGCCATCTCTG
GmHSFB2b	Glyma.01G217400	GCACAAGCACAAACGCAAAC	GCTCCAACCAACGAGGATCA
GmsHSP	Glyma.07G200200	CCGGAGAAACAATGTGTTCGAT	GGAAGGAAGCTGAAGAAAGCG
GmHSP20a	Glyma.12G013100	GCGACGATATCTTCTCAGGTAATG	GACCTGGTCCATCATGTTCAGA
GmHSP40 (DnaJ)	Glyma.03G216900	ATGGCTCTGAAGTGGCATCC	TAAGCCTCTTGTACGCGCAG
GmHSP70	Glyma.11G140500	GTTTGGAGACTGCAGGAGGAG	GCTGGTTGTCAGAGTAGGTTGAG
GmHSP90	Glyma.09G131500	TATGAAGGCACAGGCGTTGA	GTTGTCGGGGTTGATCTCCA
GmSTP11	Glyma.20G103900	AGCTTGTTCTTGCAAGTGAGTC	CTGAGGCCTGTATTTTGGCG
GmSWEET5	Glyma.05G036500	GCCAACTTTGCCAATGGAGTTA	CATAGAGGATCAGCTGCACCAA
GmSUC8	Glyma.16G156900	TTCGACACCGATTGGATGGG	CACCGCGTTCAACATTAGCC
GmBeta-glucosidase 13	Glyma.13G343100	TGCGGAACCACCTAAACCTG	TTTGCCGCACCTTCAAACTG
GmATP-D6P	Glyma.05G224900	AGTGGGCTTGTCAATGGAAGA	AGCAATCGTAAAGCTGGGCT
GmG6PI	Glyma.06G032500	AGCTCTGGAGAAGTTTGCCC	GCTGCCCATTAGTTCCTGGT
GmUDP-GAD2	Glyma.07G246600	AACCGCACCTCAGATTCACC	TGAGGAGCCGACACTATGGA
GmCDPK	Glyma.07G112800	AGAGCATCATAGACGCACCAA	ACTCCCTTGTCTTGTTGCCC
GmCESA	Glyma.14G029200	CCTCAAGGTTATGGCAGGGAT	TTGGCGGAACCATGAGTGAG
GmPL	Glyma.13G064700	CGACAACGCCAAGGAGATCA	ATGGGTGAGCCTGAAGTGAC
GmPME	Glyma.02G008300	CTCATTAGCAAGCAGGAGGCT	AGCATCGAAAGGAACGCCAG
GmPG	Glyma.04G143200	ATCTGACATTCAACGGAAGTGC	GCACAAGTAGGAGCTTTTCCTG
GmExo-PG	Glyma.07G245100	GGGCCATGCAATGCTACAAG	AGCCAGTCGCCGTTTTCATA
GmTubulin	/	CTCTCTCTCTGTTTATCTCCGCAC	CTGAACGTGAAGGATCTCCCTC
AtGolS1	AT2G47180	TGGCTATTTGTACGCGGTGA	CTTTGTCGGGGCATTGTTGG
AtGolS2	AT1G56600	GGGCGTACGTGACTTTCCTT	CTCCGGTACATCCGGCAAAA
AtsHSP	AT1G53540	CGCTGGATGTTTTCGATCCG	AGGTGTCTCCCTCCAATCCA
AtHSP20	AT4G25200	GCTTTGGAGCAGGACACTCT	TCCGATTACCGCTCTCTCCT
AtHSP40	AT1G71000	CTCGTACGACGTTGGACTCT	CCAAGCTGTATTGCTTTTCCTCTC
AtHsp70	AT3G12580	TCGCCATGAACCCTACCAAC	CTCACCTGGACCGGAAACAA
AtHSP90	AT5G52640	TATGAAGGCACAGGCGTTGA	GTTGTCGGGGTTGATCTCCA
AtActin2	/	CTTGCACCAAGCAGCATGAA	CCGATCCAGACACTGTACTTCCTT
Y1H assay
Gene name	Gene ID	Forward primer sequence (5'-3')	Reverse primer sequence (5'-3')
GmHSFA2	Glyma.14G096800	CCCGGGTGGGCATCGATACGGGATCCATATGTACATGGAGAGAATTAG	TATCTACGATTCATCTGCAGCTCGAGTTAGCCTAGATAGTCCATATG
GmHSP20a	Glyma.12G013100	AAAAGCTTGAATTCGAGCTCGGTACCTGAGAGAACAAATTGTAAAC	TATACATACAGAGCACATGCCTCGAGAGGGGAATGGTTGGGACTTG

## Sheet: Table S2
Table S2 Biological Process of GO functional annotation
GO ID	Description	GeneRatio (3024)	BgRatio (18044)	P-value	FDR
GO:0045229	external encapsulating structure organization	62	155	4.50007e-12	1.92786e-09
GO:0071555	cell wall organization	62	155	4.50007e-12	1.92786e-09
GO:0071554	cell wall organization or biogenesis	73	197	5.03357e-12	1.92786e-09
GO:0042545	cell wall modification	53	127	2.3475e-11	6.7432e-09
GO:0044702	single organism reproductive process	53	140	1.66473e-09	3.82555e-07
GO:0008037	cell recognition	50	132	4.66357e-09	4.87131e-07
GO:0009856	pollination	50	132	4.66357e-09	4.87131e-07
GO:0009875	pollen-pistil interaction	50	132	4.66357e-09	4.87131e-07
GO:0044703	multi-organism reproductive process	50	132	4.66357e-09	4.87131e-07
GO:0044706	multi-multicellular organism process	50	132	4.66357e-09	4.87131e-07
GO:0048544	recognition of pollen	50	132	4.66357e-09	4.87131e-07
GO:0051704	multi-organism process	54	148	5.43982e-09	5.09002e-07
GO:0055114	oxidation-reduction process	470	2225	5.75894e-09	5.09002e-07
GO:0006468	protein phosphorylation	465	2230	4.04262e-08	3.31783e-06
GO:0000003	reproduction	53	153	5.68084e-08	4.07955e-06
GO:0022414	reproductive process	53	153	5.68084e-08	4.07955e-06
GO:0016310	phosphorylation	482	2404	3.05345e-06	0.000182918
GO:0006355	regulation of transcription, DNA-templated	386	1878	3.18395e-06	0.000182918
GO:1903506	regulation of nucleic acid-templated transcription	386	1878	3.18395e-06	0.000182918
GO:2001141	regulation of RNA biosynthetic process	386	1878	3.18395e-06	0.000182918
GO:0051252	regulation of RNA metabolic process	386	1882	3.94649e-06	0.000215929
GO:0019219	regulation of nucleobase-containing compound metabolic process	387	1899	7.23525e-06	0.000373102
GO:0009889	regulation of biosynthetic process	387	1902	8.4427e-06	0.000373102
GO:0010556	regulation of macromolecule biosynthetic process	387	1902	8.4427e-06	0.000373102
GO:0031326	regulation of cellular biosynthetic process	387	1902	8.4427e-06	0.000373102
GO:2000112	regulation of cellular macromolecule biosynthetic process	387	1902	8.4427e-06	0.000373102
GO:0032501	multicellular organismal process	70	254	9.47972e-06	0.000403415
GO:0010468	regulation of gene expression	393	1943	1.27196e-05	0.000514845
GO:0051171	regulation of nitrogen compound metabolic process	388	1916	1.29944e-05	0.000514845
GO:0080090	regulation of primary metabolic process	393	1958	2.63933e-05	0.00101086
GO:0060255	regulation of macromolecule metabolic process	399	1995	3.17628e-05	0.00117727
GO:0031323	regulation of cellular metabolic process	393	1963	3.3436e-05	0.00120056
GO:0019222	regulation of metabolic process	400	2019	7.36111e-05	0.002563
GO:1901658	glycosyl compound catabolic process	6	7	0.000132303	0.00447106
GO:0006979	response to oxidative stress	62	244	0.000361524	0.0118683
GO:0006464	cellular protein modification process	549	2911	0.000579806	0.0180053
GO:0036211	protein modification process	549	2911	0.000579806	0.0180053
GO:0055085	transmembrane transport	247	1222	0.000599131	0.0181158
GO:0043412	macromolecule modification	560	2983	0.000783026	0.0192531
GO:0006216	cytidine catabolic process	4	4	0.00078755	0.0192531
GO:0009164	nucleoside catabolic process	4	4	0.00078755	0.0192531
GO:0009972	cytidine deamination	4	4	0.00078755	0.0192531
GO:0042454	ribonucleoside catabolic process	4	4	0.00078755	0.0192531
GO:0046087	cytidine metabolic process	4	4	0.00078755	0.0192531
GO:0046133	pyrimidine ribonucleoside catabolic process	4	4	0.00078755	0.0192531
GO:0046135	pyrimidine nucleoside catabolic process	4	4	0.00078755	0.0192531
GO:0072529	pyrimidine-containing compound catabolic process	4	4	0.00078755	0.0192531
GO:0050794	regulation of cellular process	543	2912	0.0017398	0.0416464
GO:0007154	cell communication	163	795	0.0027222	0.0638327
GO:0050789	regulation of biological process	554	2996	0.00318278	0.0731403
GO:1901136	carbohydrate derivative catabolic process	12	34	0.00698886	0.157455
GO:0042126	nitrate metabolic process	4	6	0.00886973	0.184377
GO:0042128	nitrate assimilation	4	6	0.00886973	0.184377
GO:2001057	reactive nitrogen species metabolic process	4	6	0.00886973	0.184377
GO:0009832	plant-type cell wall biogenesis	10	27	0.0092031	0.184377
GO:0071669	plant-type cell wall organization or biogenesis	11	31	0.00922571	0.184377
GO:0006855	drug transmembrane transport	30	117	0.00946757	0.184377
GO:0015893	drug transport	30	117	0.00946757	0.184377
GO:0042493	response to drug	30	117	0.00946757	0.184377
GO:0009607	response to biotic stimulus	16	53	0.011	0.21065
GO:0044036	cell wall macromolecule metabolic process	11	32	0.0119717	0.225499
GO:0008154	actin polymerization or depolymerization	8	21	0.0160189	0.296866
GO:0019310	inositol catabolic process	4	7	0.0179604	0.308007
GO:0044275	cellular carbohydrate catabolic process	4	7	0.0179604	0.308007
GO:0046164	alcohol catabolic process	4	7	0.0179604	0.308007
GO:0046174	polyol catabolic process	4	7	0.0179604	0.308007
GO:1901616	organic hydroxy compound catabolic process	4	7	0.0179604	0.308007
GO:0006796	phosphate-containing compound metabolic process	533	2945	0.0184287	0.311391
GO:0005976	polysaccharide metabolic process	36	153	0.0191367	0.318668
GO:0030042	actin filament depolymerization	7	18	0.0211815	0.342782
GO:0051261	protein depolymerization	7	18	0.0211815	0.342782
GO:0006793	phosphorus metabolic process	533	2954	0.0224888	0.358884
GO:0016998	cell wall macromolecule catabolic process	9	27	0.027152	0.384078
GO:0006026	aminoglycan catabolic process	6	15	0.0280356	0.384078
GO:0006030	chitin metabolic process	6	15	0.0280356	0.384078
GO:0006032	chitin catabolic process	6	15	0.0280356	0.384078
GO:0006040	amino sugar metabolic process	6	15	0.0280356	0.384078
GO:0046348	amino sugar catabolic process	6	15	0.0280356	0.384078
GO:1901071	glucosamine-containing compound metabolic process	6	15	0.0280356	0.384078
GO:1901072	glucosamine-containing compound catabolic process	6	15	0.0280356	0.384078
GO:0009267	cellular response to starvation	2	2	0.0280788	0.384078
GO:0016036	cellular response to phosphate starvation	2	2	0.0280788	0.384078
GO:0042594	response to starvation	2	2	0.0280788	0.384078
GO:0042752	regulation of circadian rhythm	2	2	0.0280788	0.384078
GO:0009664	plant-type cell wall organization	9	28	0.0342314	0.454655
GO:0009637	response to blue light	3	5	0.0360092	0.454655
GO:0009638	phototropism	3	5	0.0360092	0.454655
GO:0010215	cellulose microfibril organization	8	24	0.036404	0.454655
GO:0030198	extracellular matrix organization	8	24	0.036404	0.454655
GO:0043062	extracellular structure organization	8	24	0.036404	0.454655
GO:0070726	cell wall assembly	8	24	0.036404	0.454655
GO:0071668	plant-type cell wall assembly	8	24	0.036404	0.454655
GO:0006952	defense response	24	101	0.0440026	0.543645
GO:0006749	glutathione metabolic process	4	9	0.0488488	0.590814
GO:0071941	nitrogen cycle metabolic process	4	9	0.0488488	0.590814
GO:0044264	cellular polysaccharide metabolic process	30	133	0.0503908	0.598403
GO:0022411	cellular component disassembly	11	39	0.0510387	0.598403
GO:0032984	macromolecular complex disassembly	11	39	0.0510387	0.598403
GO:0006777	Mo-molybdopterin cofactor biosynthetic process	3	6	0.0631487	0.722519
GO:0019720	Mo-molybdopterin cofactor metabolic process	3	6	0.0631487	0.722519
GO:0065007	biological regulation	594	3368	0.0691471	0.722519
GO:0031667	response to nutrient levels	4	10	0.0708824	0.722519
GO:0031669	cellular response to nutrient levels	4	10	0.0708824	0.722519
GO:0009408	response to heat	2	3	0.0748301	0.722519
GO:0009834	plant-type secondary cell wall biogenesis	2	3	0.0748301	0.722519
GO:0016143	S-glycoside metabolic process	2	3	0.0748301	0.722519
GO:0016145	S-glycoside catabolic process	2	3	0.0748301	0.722519
GO:0019757	glycosinolate metabolic process	2	3	0.0748301	0.722519
GO:0019759	glycosinolate catabolic process	2	3	0.0748301	0.722519
GO:0019760	glucosinolate metabolic process	2	3	0.0748301	0.722519
GO:0019762	glucosinolate catabolic process	2	3	0.0748301	0.722519
GO:0044038	cell wall macromolecule biosynthetic process	2	3	0.0748301	0.722519
GO:0044273	sulfur compound catabolic process	2	3	0.0748301	0.722519
GO:0045491	xylan metabolic process	2	3	0.0748301	0.722519
GO:0045492	xylan biosynthetic process	2	3	0.0748301	0.722519
GO:0050898	nitrile metabolic process	2	3	0.0748301	0.722519
GO:0070589	cellular component macromolecule biosynthetic process	2	3	0.0748301	0.722519
GO:0070592	cell wall polysaccharide biosynthetic process	2	3	0.0748301	0.722519
GO:0080028	nitrile biosynthetic process	2	3	0.0748301	0.722519
GO:0042546	cell wall biogenesis	10	37	0.0786782	0.740994
GO:0043241	protein complex disassembly	10	37	0.0786782	0.740994
GO:0043624	cellular protein complex disassembly	10	37	0.0786782	0.740994
GO:0030243	cellulose metabolic process	11	42	0.0813593	0.753886
GO:0030244	cellulose biosynthetic process	11	42	0.0813593	0.753886
GO:0016049	cell growth	8	28	0.0835274	0.76169
GO:0040007	growth	8	28	0.0835274	0.76169
GO:0009611	response to wounding	5	15	0.0914168	0.818821
GO:0006073	cellular glucan metabolic process	28	130	0.0919303	0.818821
GO:0044042	glucan metabolic process	28	130	0.0919303	0.818821
GO:0022904	respiratory electron transport chain	7	24	0.0932074	0.82025
GO:0009415	response to water	3	7	0.09704	0.82025
GO:0009606	tropism	3	7	0.09704	0.82025
GO:0032324	molybdopterin cofactor biosynthetic process	3	7	0.09704	0.82025
GO:0043545	molybdopterin cofactor metabolic process	3	7	0.09704	0.82025
GO:0051189	prosthetic group metabolic process	3	7	0.09704	0.82025
GO:0006020	inositol metabolic process	4	11	0.0970879	0.82025
GO:0000272	polysaccharide catabolic process	6	20	0.103886	0.871281
GO:1901565	organonitrogen compound catabolic process	14	60	0.118797	0.988712
GO:0008272	sulfate transport	10	40	0.12047	0.988712
GO:0072348	sulfur compound transport	10	40	0.12047	0.988712
GO:0006875	cellular metal ion homeostasis	4	12	0.127086	0.993346
GO:0006879	cellular iron ion homeostasis	4	12	0.127086	0.993346
GO:0007076	mitotic chromosome condensation	4	12	0.127086	0.993346
GO:0030003	cellular cation homeostasis	4	12	0.127086	0.993346
GO:0030261	chromosome condensation	4	12	0.127086	0.993346
GO:0046916	cellular transition metal ion homeostasis	4	12	0.127086	0.993346
GO:0055072	iron ion homeostasis	4	12	0.127086	0.993346
GO:0000154	rRNA modification	2	4	0.13321	1
GO:0009186	deoxyribonucleoside diphosphate metabolic process	2	4	0.13321	1
GO:0031167	rRNA methylation	2	4	0.13321	1
GO:0001522	pseudouridine synthesis	9	36	0.136408	1
GO:0006571	tyrosine biosynthetic process	3	8	0.136541	1
GO:0006672	ceramide metabolic process	3	8	0.136541	1
GO:0009620	response to fungus	3	8	0.136541	1
GO:0050832	defense response to fungus	3	8	0.136541	1
GO:0015698	inorganic anion transport	14	63	0.15951	1
GO:0001101	response to acid chemical	4	13	0.160385	1
GO:0055076	transition metal ion homeostasis	4	13	0.160385	1
GO:0000054	ribosomal subunit export from nucleus	1	1	0.16759	1
GO:0000055	ribosomal large subunit export from nucleus	1	1	0.16759	1
GO:0006271	DNA strand elongation involved in DNA replication	1	1	0.16759	1
GO:0006273	lagging strand elongation	1	1	0.16759	1
GO:0009908	flower development	1	1	0.16759	1
GO:0010154	fruit development	1	1	0.16759	1
GO:0022616	DNA strand elongation	1	1	0.16759	1
GO:0033567	DNA replication, Okazaki fragment processing	1	1	0.16759	1
GO:0033750	ribosome localization	1	1	0.16759	1
GO:0033753	establishment of ribosome localization	1	1	0.16759	1
GO:0035670	plant-type ovary development	1	1	0.16759	1
GO:0042273	ribosomal large subunit biogenesis	1	1	0.16759	1
GO:0043455	regulation of secondary metabolic process	1	1	0.16759	1
GO:0048316	seed development	1	1	0.16759	1
GO:0048437	floral organ development	1	1	0.16759	1
GO:0048438	floral whorl development	1	1	0.16759	1
GO:0048440	carpel development	1	1	0.16759	1
GO:0048467	gynoecium development	1	1	0.16759	1
GO:0048481	plant ovule development	1	1	0.16759	1
GO:0071428	rRNA-containing ribonucleoprotein complex export from nucleus	1	1	0.16759	1
GO:0090567	reproductive shoot system development	1	1	0.16759	1
GO:1900376	regulation of secondary metabolite biosynthetic process	1	1	0.16759	1
GO:2000029	regulation of proanthocyanidin biosynthetic process	1	1	0.16759	1
GO:2000762	regulation of phenylpropanoid metabolic process	1	1	0.16759	1
GO:0098813	nuclear chromosome segregation	5	18	0.171014	1
GO:0006022	aminoglycan metabolic process	6	23	0.175568	1
GO:0006873	cellular ion homeostasis	6	23	0.175568	1
GO:1901700	response to oxygen-containing compound	6	23	0.175568	1
GO:0019321	pentose metabolic process	3	9	0.180387	1
GO:0019566	arabinose metabolic process	3	9	0.180387	1
GO:0046373	L-arabinose metabolic process	3	9	0.180387	1
GO:0000070	mitotic sister chromatid segregation	4	14	0.196423	1
GO:0000819	sister chromatid segregation	4	14	0.196423	1
GO:0006821	chloride transport	4	14	0.196423	1
GO:0009617	response to bacterium	4	14	0.196423	1
GO:0042742	defense response to bacterium	4	14	0.196423	1
GO:0043207	response to external biotic stimulus	4	14	0.196423	1
GO:0051707	response to other organism	4	14	0.196423	1
GO:0055065	metal ion homeostasis	4	14	0.196423	1
GO:0055080	cation homeostasis	4	14	0.196423	1
GO:0098542	defense response to other organism	4	14	0.196423	1
GO:0098771	inorganic ion homeostasis	4	14	0.196423	1
GO:0006562	proline catabolic process	2	5	0.198011	1
GO:0010383	cell wall polysaccharide metabolic process	2	5	0.198011	1
GO:0010410	hemicellulose metabolic process	2	5	0.198011	1
GO:0030417	nicotianamine metabolic process	2	5	0.198011	1
GO:0030418	nicotianamine biosynthetic process	2	5	0.198011	1
GO:0072351	tricarboxylic acid biosynthetic process	2	5	0.198011	1
GO:0006662	glycerol ether metabolic process	15	71	0.200532	1
GO:0018904	ether metabolic process	15	71	0.200532	1
GO:0009605	response to external stimulus	11	50	0.206247	1
GO:0007186	G-protein coupled receptor signaling pathway	10	45	0.211749	1
GO:0050801	ion homeostasis	6	25	0.231892	1
GO:0006213	pyrimidine nucleoside metabolic process	4	15	0.234607	1
GO:0046131	pyrimidine ribonucleoside metabolic process	4	15	0.234607	1
GO:0044699	single-organism process	1320	7771	0.244827	1
GO:0030029	actin filament-based process	13	63	0.24912	1
GO:0030036	actin cytoskeleton organization	13	63	0.24912	1
GO:0006928	movement of cell or subcellular component	31	164	0.258864	1
GO:0007018	microtubule-based movement	31	164	0.258864	1
GO:0000271	polysaccharide biosynthetic process	14	69	0.25889	1
GO:0033692	cellular polysaccharide biosynthetic process	14	69	0.25889	1
GO:0032502	developmental process	29	153	0.262444	1
GO:0000077	DNA damage checkpoint	2	6	0.265442	1
GO:0006122	mitochondrial electron transport, ubiquinol to cytochrome c	2	6	0.265442	1
GO:0006863	purine nucleobase transport	2	6	0.265442	1
GO:0009266	response to temperature stimulus	2	6	0.265442	1
GO:0015851	nucleobase transport	2	6	0.265442	1
GO:0042775	mitochondrial ATP synthesis coupled electron transport	2	6	0.265442	1
GO:0006570	tyrosine metabolic process	3	11	0.276153	1
GO:0006665	sphingolipid metabolic process	3	11	0.276153	1
GO:0044262	cellular carbohydrate metabolic process	43	234	0.27724	1
GO:0000390	spliceosomal complex disassembly	1	2	0.307102	1
GO:0015766	disaccharide transport	1	2	0.307102	1
GO:0015770	sucrose transport	1	2	0.307102	1
GO:0015772	oligosaccharide transport	1	2	0.307102	1
GO:0017182	peptidyl-diphthamide metabolic process	1	2	0.307102	1
GO:0017183	peptidyl-diphthamide biosynthetic process from peptidyl-histidine	1	2	0.307102	1
GO:0018202	peptidyl-histidine modification	1	2	0.307102	1
GO:0032988	ribonucleoprotein complex disassembly	1	2	0.307102	1
GO:0043087	regulation of GTPase activity	1	2	0.307102	1
GO:0045048	protein insertion into ER membrane	1	2	0.307102	1
GO:0071816	tail-anchored membrane protein insertion into ER membrane	1	2	0.307102	1
GO:0098661	inorganic anion transmembrane transport	1	2	0.307102	1
GO:1902358	sulfate transmembrane transport	1	2	0.307102	1
GO:0098656	anion transmembrane transport	15	78	0.322542	1
GO:0030091	protein repair	3	12	0.325842	1
GO:0006323	DNA packaging	11	56	0.332753	1
GO:0007015	actin filament organization	11	56	0.332753	1
GO:0006560	proline metabolic process	2	7	0.332803	1
GO:0009065	glutamine family amino acid catabolic process	2	7	0.332803	1
GO:0009790	embryo development	2	7	0.332803	1
GO:0030150	protein import into mitochondrial matrix	2	7	0.332803	1
GO:0031570	DNA integrity checkpoint	2	7	0.332803	1
GO:0051321	meiotic cell cycle	2	7	0.332803	1
GO:0055082	cellular chemical homeostasis	8	40	0.352485	1
GO:0006694	steroid biosynthetic process	11	57	0.355367	1
GO:0006826	iron ion transport	4	18	0.356208	1
GO:0009095	aromatic amino acid family biosynthetic process, prephenate pathway	4	18	0.356208	1
GO:0007059	chromosome segregation	6	29	0.356604	1
GO:0000160	phosphorelay signal transduction system	22	120	0.357874	1
GO:0042221	response to chemical	81	465	0.368771	1
GO:0046700	heterocycle catabolic process	11	58	0.378198	1
GO:0000041	transition metal ion transport	6	30	0.388857	1
GO:0003333	amino acid transmembrane transport	14	76	0.394857	1
GO:1903825	organic acid transmembrane transport	14	76	0.394857	1
GO:0009309	amine biosynthetic process	4	19	0.397319	1
GO:0042401	cellular biogenic amine biosynthetic process	4	19	0.397319	1
GO:0009743	response to carbohydrate	2	8	0.398224	1
GO:0009744	response to sucrose	2	8	0.398224	1
GO:0019748	secondary metabolic process	2	8	0.398224	1
GO:0034285	response to disaccharide	2	8	0.398224	1
GO:0043562	cellular response to nitrogen levels	2	8	0.398224	1
GO:0034655	nucleobase-containing compound catabolic process	7	36	0.399079	1
GO:0007017	microtubule-based process	48	275	0.402721	1
GO:0048878	chemical homeostasis	8	42	0.407181	1
GO:0005975	carbohydrate metabolic process	193	1133	0.411827	1
GO:0001932	regulation of protein phosphorylation	6	31	0.421076	1
GO:0045859	regulation of protein kinase activity	6	31	0.421076	1
GO:0006097	glyoxylate cycle	1	3	0.423238	1
GO:0006808	regulation of nitrogen utilization	1	3	0.423238	1
GO:0030041	actin filament polymerization	1	3	0.423238	1
GO:0046487	glyoxylate metabolic process	1	3	0.423238	1
GO:0051168	nuclear export	1	3	0.423238	1
GO:0071166	ribonucleoprotein complex localization	1	3	0.423238	1
GO:0071426	ribonucleoprotein complex export from nucleus	1	3	0.423238	1
GO:0001934	positive regulation of protein phosphorylation	3	14	0.424313	1
GO:0010562	positive regulation of phosphorus metabolic process	3	14	0.424313	1
GO:0031401	positive regulation of protein modification process	3	14	0.424313	1
GO:0032147	activation of protein kinase activity	3	14	0.424313	1
GO:0033674	positive regulation of kinase activity	3	14	0.424313	1
GO:0042327	positive regulation of phosphorylation	3	14	0.424313	1
GO:0045860	positive regulation of protein kinase activity	3	14	0.424313	1
GO:0045937	positive regulation of phosphate metabolic process	3	14	0.424313	1
GO:0051347	positive regulation of transferase activity	3	14	0.424313	1
GO:0060236	regulation of mitotic spindle organization	3	14	0.424313	1
GO:0090224	regulation of spindle organization	3	14	0.424313	1
GO:0009250	glucan biosynthetic process	12	66	0.428351	1
GO:0051273	beta-glucan metabolic process	12	66	0.428351	1
GO:0051274	beta-glucan biosynthetic process	12	66	0.428351	1
GO:0071705	nitrogen compound transport	19	107	0.430461	1
GO:0044765	single-organism transport	309	1826	0.432672	1
GO:0006865	amino acid transport	14	78	0.435305	1
GO:0006820	anion transport	40	231	0.437148	1
GO:0000910	cytokinesis	4	20	0.437959	1
GO:0050896	response to stimulus	361	2137	0.44013	1
GO:0008202	steroid metabolic process	11	61	0.447181	1
GO:1901361	organic cyclic compound catabolic process	11	61	0.447181	1
GO:0071103	DNA conformation change	13	73	0.453055	1
GO:0006119	oxidative phosphorylation	2	9	0.460463	1
GO:0006597	spermine biosynthetic process	2	9	0.460463	1
GO:0008215	spermine metabolic process	2	9	0.460463	1
GO:0042773	ATP synthesis coupled electron transport	2	9	0.460463	1
GO:0051259	protein oligomerization	2	9	0.460463	1
GO:0007165	signal transduction	109	643	0.463949	1
GO:0023052	signaling	109	643	0.463949	1
GO:0044700	single organism signaling	109	643	0.463949	1
GO:0006950	response to stress	173	1024	0.466185	1
GO:0006094	gluconeogenesis	3	15	0.471739	1
GO:0019319	hexose biosynthetic process	3	15	0.471739	1
GO:0046364	monosaccharide biosynthetic process	3	15	0.471739	1
GO:0007067	mitotic nuclear division	4	21	0.47776	1
GO:0009991	response to extracellular stimulus	4	21	0.47776	1
GO:0031668	cellular response to extracellular stimulus	4	21	0.47776	1
GO:0071496	cellular response to external stimulus	4	21	0.47776	1
GO:0000280	nuclear division	5	27	0.481714	1
GO:1902578	single-organism localization	311	1852	0.494477	1
GO:0006333	chromatin assembly or disassembly	8	46	0.515274	1
GO:0008283	cell proliferation	3	16	0.517293	1
GO:0010035	response to inorganic substance	3	16	0.517293	1
GO:0015696	ammonium transport	3	16	0.517293	1
GO:0032886	regulation of microtubule-based process	3	16	0.517293	1
GO:0043085	positive regulation of catalytic activity	3	16	0.517293	1
GO:0044093	positive regulation of molecular function	3	16	0.517293	1
GO:0070507	regulation of microtubule cytoskeleton organization	3	16	0.517293	1
GO:0072488	ammonium transmembrane transport	3	16	0.517293	1
GO:0006534	cysteine metabolic process	2	10	0.518749	1
GO:0006535	cysteine biosynthetic process from serine	2	10	0.518749	1
GO:0006563	L-serine metabolic process	2	10	0.518749	1
GO:0006787	porphyrin-containing compound catabolic process	2	10	0.518749	1
GO:0019344	cysteine biosynthetic process	2	10	0.518749	1
GO:0033015	tetrapyrrole catabolic process	2	10	0.518749	1
GO:0035434	copper ion transmembrane transport	2	10	0.518749	1
GO:0048367	shoot system development	2	10	0.518749	1
GO:0048827	phyllome development	2	10	0.518749	1
GO:0051187	cofactor catabolic process	2	10	0.518749	1
GO:0099402	plant organ development	2	10	0.518749	1
GO:0006638	neutral lipid metabolic process	1	4	0.519914	1
GO:0006639	acylglycerol metabolic process	1	4	0.519914	1
GO:0006641	triglyceride metabolic process	1	4	0.519914	1
GO:0006788	heme oxidation	1	4	0.519914	1
GO:0007029	endoplasmic reticulum organization	1	4	0.519914	1
GO:0008593	regulation of Notch signaling pathway	1	4	0.519914	1
GO:0009235	cobalamin metabolic process	1	4	0.519914	1
GO:0009236	cobalamin biosynthetic process	1	4	0.519914	1
GO:0009967	positive regulation of signal transduction	1	4	0.519914	1
GO:0010647	positive regulation of cell communication	1	4	0.519914	1
GO:0019432	triglyceride biosynthetic process	1	4	0.519914	1
GO:0023056	positive regulation of signaling	1	4	0.519914	1
GO:0042274	ribosomal small subunit biogenesis	1	4	0.519914	1
GO:0043248	proteasome assembly	1	4	0.519914	1
GO:0045132	meiotic chromosome segregation	1	4	0.519914	1
GO:0045747	positive regulation of Notch signaling pathway	1	4	0.519914	1
GO:0046460	neutral lipid biosynthetic process	1	4	0.519914	1
GO:0046463	acylglycerol biosynthetic process	1	4	0.519914	1
GO:0051301	cell division	5	29	0.549065	1
GO:0000079	regulation of cyclin-dependent protein serine/threonine kinase activity	3	17	0.56063	1
GO:0071900	regulation of protein serine/threonine kinase activity	3	17	0.56063	1
GO:1904029	regulation of cyclin-dependent protein kinase activity	3	17	0.56063	1
GO:0006354	DNA-templated transcription, elongation	2	11	0.572659	1
GO:0006368	transcription elongation from RNA polymerase II promoter	2	11	0.572659	1
GO:0006848	pyruvate transport	2	11	0.572659	1
GO:0006850	mitochondrial pyruvate transport	2	11	0.572659	1
GO:0008216	spermidine metabolic process	2	11	0.572659	1
GO:0008295	spermidine biosynthetic process	2	11	0.572659	1
GO:0015718	monocarboxylic acid transport	2	11	0.572659	1
GO:0048584	positive regulation of response to stimulus	2	11	0.572659	1
GO:0007275	multicellular organism development	20	122	0.58099	1
GO:0044707	single-multicellular organism process	20	122	0.58099	1
GO:0009628	response to abiotic stimulus	8	49	0.591714	1
GO:0015849	organic acid transport	20	123	0.59665	1
GO:0046942	carboxylic acid transport	20	123	0.59665	1
GO:0000726	non-recombinational repair	1	5	0.600389	1
GO:0003002	regionalization	1	5	0.600389	1
GO:0006089	lactate metabolic process	1	5	0.600389	1
GO:0006303	double-strand break repair via nonhomologous end joining	1	5	0.600389	1
GO:0006890	retrograde vesicle-mediated transport, Golgi to ER	1	5	0.600389	1
GO:0007389	pattern specification process	1	5	0.600389	1
GO:0008356	asymmetric cell division	1	5	0.600389	1
GO:0009438	methylglyoxal metabolic process	1	5	0.600389	1
GO:0009956	radial pattern formation	1	5	0.600389	1
GO:0017148	negative regulation of translation	1	5	0.600389	1
GO:0019243	methylglyoxal catabolic process to D-lactate via S-lactoyl-glutathione	1	5	0.600389	1
GO:0034249	negative regulation of cellular amide metabolic process	1	5	0.600389	1
GO:0042182	ketone catabolic process	1	5	0.600389	1
GO:0044030	regulation of DNA methylation	1	5	0.600389	1
GO:0045893	positive regulation of transcription, DNA-templated	1	5	0.600389	1
GO:0045900	negative regulation of translational elongation	1	5	0.600389	1
GO:0051254	positive regulation of RNA metabolic process	1	5	0.600389	1
GO:0051596	methylglyoxal catabolic process	1	5	0.600389	1
GO:0051640	organelle localization	1	5	0.600389	1
GO:0051656	establishment of organelle localization	1	5	0.600389	1
GO:0061727	methylglyoxal catabolic process to lactate	1	5	0.600389	1
GO:1902680	positive regulation of RNA biosynthetic process	1	5	0.600389	1
GO:1903508	positive regulation of nucleic acid-templated transcription	1	5	0.600389	1
GO:0048285	organelle fission	6	37	0.603467	1
GO:0044270	cellular nitrogen compound catabolic process	9	56	0.610329	1
GO:0015980	energy derivation by oxidation of organic compounds	8	50	0.615853	1
GO:0045333	cellular respiration	8	50	0.615853	1
GO:0006098	pentose-phosphate shunt	2	12	0.622023	1
GO:0006308	DNA catabolic process	2	12	0.622023	1
GO:0006595	polyamine metabolic process	2	12	0.622023	1
GO:0006596	polyamine biosynthetic process	2	12	0.622023	1
GO:0006814	sodium ion transport	2	12	0.622023	1
GO:0006825	copper ion transport	2	12	0.622023	1
GO:0016255	attachment of GPI anchor to protein	2	12	0.622023	1
GO:0051156	glucose 6-phosphate metabolic process	2	12	0.622023	1
GO:0051205	protein insertion into membrane	2	12	0.622023	1
GO:0097164	ammonium ion metabolic process	2	12	0.622023	1
GO:0006334	nucleosome assembly	7	44	0.622519	1
GO:0031497	chromatin assembly	7	44	0.622519	1
GO:0006721	terpenoid metabolic process	4	25	0.623265	1
GO:0016114	terpenoid biosynthetic process	4	25	0.623265	1
GO:0044767	single-organism developmental process	20	125	0.627221	1
GO:0009073	aromatic amino acid family biosynthetic process	6	38	0.630763	1
GO:0042325	regulation of phosphorylation	6	38	0.630763	1
GO:0043549	regulation of kinase activity	6	38	0.630763	1
GO:0019439	aromatic compound catabolic process	9	57	0.632588	1
GO:0006415	translational termination	3	19	0.639801	1
GO:0034728	nucleosome organization	7	45	0.647167	1
GO:0019751	polyol metabolic process	4	26	0.655358	1
GO:0051726	regulation of cell cycle	12	77	0.655774	1
GO:0007205	protein kinase C-activating G-protein coupled receptor signaling pathway	2	13	0.666849	1
GO:0046836	glycolipid transport	2	13	0.666849	1
GO:1901264	carbohydrate derivative transport	2	13	0.666849	1
GO:0016567	protein ubiquitination	26	165	0.66717	1
GO:0002218	activation of innate immune response	1	6	0.667379	1
GO:0002252	immune effector process	1	6	0.667379	1
GO:0002253	activation of immune response	1	6	0.667379	1
GO:0002682	regulation of immune system process	1	6	0.667379	1
GO:0002684	positive regulation of immune system process	1	6	0.667379	1
GO:0006000	fructose metabolic process	1	6	0.667379	1
GO:0006471	protein ADP-ribosylation	1	6	0.667379	1
GO:0007126	meiotic nuclear division	1	6	0.667379	1
GO:0009245	lipid A biosynthetic process	1	6	0.667379	1
GO:0009682	induced systemic resistance	1	6	0.667379	1
GO:0009694	jasmonic acid metabolic process	1	6	0.667379	1
GO:0009753	response to jasmonic acid	1	6	0.667379	1
GO:0009772	photosynthetic electron transport in photosystem II	1	6	0.667379	1
GO:0009864	induced systemic resistance, jasmonic acid mediated signaling pathway	1	6	0.667379	1
GO:0009867	jasmonic acid mediated signaling pathway	1	6	0.667379	1
GO:0010256	endomembrane system organization	1	6	0.667379	1
GO:0015996	chlorophyll catabolic process	1	6	0.667379	1
GO:0016559	peroxisome fission	1	6	0.667379	1
GO:0031347	regulation of defense response	1	6	0.667379	1
GO:0031349	positive regulation of defense response	1	6	0.667379	1
GO:0032784	regulation of DNA-templated transcription, elongation	1	6	0.667379	1
GO:0045088	regulation of innate immune response	1	6	0.667379	1
GO:0045089	positive regulation of innate immune response	1	6	0.667379	1
GO:0045935	positive regulation of nucleobase-containing compound metabolic process	1	6	0.667379	1
GO:0046149	pigment catabolic process	1	6	0.667379	1
GO:0046493	lipid A metabolic process	1	6	0.667379	1
GO:0050776	regulation of immune response	1	6	0.667379	1
GO:0050778	positive regulation of immune response	1	6	0.667379	1
GO:0051336	regulation of hydrolase activity	1	6	0.667379	1
GO:0071229	cellular response to acid chemical	1	6	0.667379	1
GO:0071395	cellular response to jasmonic acid stimulus	1	6	0.667379	1
GO:1901269	lipooligosaccharide metabolic process	1	6	0.667379	1
GO:1901271	lipooligosaccharide biosynthetic process	1	6	0.667379	1
GO:1903046	meiotic cell cycle process	1	6	0.667379	1
GO:0009308	amine metabolic process	10	65	0.667668	1
GO:0016052	carbohydrate catabolic process	21	134	0.66774	1
GO:0031399	regulation of protein modification process	7	46	0.67084	1
GO:0009733	response to auxin	40	252	0.673478	1
GO:0042254	ribosome biogenesis	14	91	0.680236	1
GO:0022900	electron transport chain	8	53	0.683439	1
GO:0045017	glycerolipid biosynthetic process	8	53	0.683439	1
GO:0006839	mitochondrial transport	4	27	0.685557	1
GO:0009451	RNA modification	11	73	0.698161	1
GO:0001510	RNA methylation	2	14	0.707272	1
GO:0009070	serine family amino acid biosynthetic process	2	14	0.707272	1
GO:0019682	glyceraldehyde-3-phosphate metabolic process	2	14	0.707272	1
GO:0006003	fructose 2,6-bisphosphate metabolic process	1	7	0.723141	1
GO:0006383	transcription from RNA polymerase III promoter	1	7	0.723141	1
GO:0006551	leucine metabolic process	1	7	0.723141	1
GO:0006553	lysine metabolic process	1	7	0.723141	1
GO:0009085	lysine biosynthetic process	1	7	0.723141	1
GO:0009089	lysine biosynthetic process via diaminopimelate	1	7	0.723141	1
GO:0009098	leucine biosynthetic process	1	7	0.723141	1
GO:0009910	negative regulation of flower development	1	7	0.723141	1
GO:0016108	tetraterpenoid metabolic process	1	7	0.723141	1
GO:0016109	tetraterpenoid biosynthetic process	1	7	0.723141	1
GO:0016116	carotenoid metabolic process	1	7	0.723141	1
GO:0016117	carotenoid biosynthetic process	1	7	0.723141	1
GO:0032465	regulation of cytokinesis	1	7	0.723141	1
GO:0042255	ribosome assembly	1	7	0.723141	1
GO:0042256	mature ribosome assembly	1	7	0.723141	1
GO:0046185	aldehyde catabolic process	1	7	0.723141	1
GO:0046451	diaminopimelate metabolic process	1	7	0.723141	1
GO:0048581	negative regulation of post-embryonic development	1	7	0.723141	1
GO:0051093	negative regulation of developmental process	1	7	0.723141	1
GO:0051241	negative regulation of multicellular organismal process	1	7	0.723141	1
GO:0051258	protein polymerization	1	7	0.723141	1
GO:0051260	protein homooligomerization	1	7	0.723141	1
GO:2000242	negative regulation of reproductive process	1	7	0.723141	1
GO:0000278	mitotic cell cycle	6	42	0.728195	1
GO:0019220	regulation of phosphate metabolic process	6	42	0.728195	1
GO:0051174	regulation of phosphorus metabolic process	6	42	0.728195	1
GO:0051338	regulation of transferase activity	7	49	0.73569	1
GO:0007010	cytoskeleton organization	20	133	0.737257	1
GO:0032446	protein modification by small protein conjugation	26	171	0.737754	1
GO:0000075	cell cycle checkpoint	3	22	0.738671	1
GO:0006364	rRNA processing	6	43	0.749479	1
GO:0016072	rRNA metabolic process	6	43	0.749479	1
GO:0065004	protein-DNA complex assembly	7	50	0.755199	1
GO:0006066	alcohol metabolic process	4	30	0.764676	1
GO:0006284	base-excision repair	4	30	0.764676	1
GO:0006576	cellular biogenic amine metabolic process	4	30	0.764676	1
GO:0010604	positive regulation of macromolecule metabolic process	4	30	0.764676	1
GO:0016571	histone methylation	4	30	0.764676	1
GO:0018022	peptidyl-lysine methylation	4	30	0.764676	1
GO:0034968	histone lysine methylation	4	30	0.764676	1
GO:0044106	cellular amine metabolic process	4	30	0.764676	1
GO:1903047	mitotic cell cycle process	5	37	0.766273	1
GO:0005985	sucrose metabolic process	3	23	0.766422	1
GO:0006367	transcription initiation from RNA polymerase II promoter	3	23	0.766422	1
GO:0016051	carbohydrate biosynthetic process	21	142	0.768135	1
GO:0000394	RNA splicing, via endonucleolytic cleavage and ligation	1	8	0.769558	1
GO:0002376	immune system process	1	8	0.769558	1
GO:0006206	pyrimidine nucleobase metabolic process	1	8	0.769558	1
GO:0006353	DNA-templated transcription, termination	1	8	0.769558	1
GO:0006378	mRNA polyadenylation	1	8	0.769558	1
GO:0006388	tRNA splicing, via endonucleolytic cleavage and ligation	1	8	0.769558	1
GO:0006528	asparagine metabolic process	1	8	0.769558	1
GO:0006529	asparagine biosynthetic process	1	8	0.769558	1
GO:0006955	immune response	1	8	0.769558	1
GO:0009755	hormone-mediated signaling pathway	1	8	0.769558	1
GO:0015969	guanosine tetraphosphate metabolic process	1	8	0.769558	1
GO:0018342	protein prenylation	1	8	0.769558	1
GO:0019856	pyrimidine nucleobase biosynthetic process	1	8	0.769558	1
GO:0032870	cellular response to hormone stimulus	1	8	0.769558	1
GO:0034035	purine ribonucleoside bisphosphate metabolic process	1	8	0.769558	1
GO:0045087	innate immune response	1	8	0.769558	1
GO:0071310	cellular response to organic substance	1	8	0.769558	1
GO:0071495	cellular response to endogenous stimulus	1	8	0.769558	1
GO:0097354	prenylation	1	8	0.769558	1
GO:1901701	cellular response to oxygen-containing compound	1	8	0.769558	1
GO:0071824	protein-DNA complex subunit organization	7	51	0.773651	1
GO:0006626	protein targeting to mitochondrion	2	16	0.775824	1
GO:0031124	mRNA 3'-end processing	2	16	0.775824	1
GO:0032269	negative regulation of cellular protein metabolic process	2	16	0.775824	1
GO:0051248	negative regulation of protein metabolic process	2	16	0.775824	1
GO:0070585	protein localization to mitochondrion	2	16	0.775824	1
GO:0072655	establishment of protein localization to mitochondrion	2	16	0.775824	1
GO:1990542	mitochondrial transmembrane transport	2	16	0.775824	1
GO:0006811	ion transport	131	827	0.778716	1
GO:0032259	methylation	11	78	0.778802	1
GO:0044710	single-organism metabolic process	726	4431	0.785392	1
GO:0010564	regulation of cell cycle process	5	38	0.786804	1
GO:0006081	cellular aldehyde metabolic process	4	31	0.787313	1
GO:0022402	cell cycle process	13	92	0.790008	1
GO:0005996	monosaccharide metabolic process	7	52	0.791056	1
GO:0032270	positive regulation of cellular protein metabolic process	3	24	0.79172	1
GO:0051247	positive regulation of protein metabolic process	3	24	0.79172	1
GO:0034637	cellular carbohydrate biosynthetic process	17	119	0.799678	1
GO:0001678	cellular glucose homeostasis	2	17	0.804516	1
GO:0006265	DNA topological change	2	17	0.804516	1
GO:0006338	chromatin remodeling	2	17	0.804516	1
GO:0031123	RNA 3'-end processing	2	17	0.804516	1
GO:0033500	carbohydrate homeostasis	2	17	0.804516	1
GO:0042593	glucose homeostasis	2	17	0.804516	1
GO:0046835	carbohydrate phosphorylation	2	17	0.804516	1
GO:0044282	small molecule catabolic process	7	53	0.807433	1
GO:0031325	positive regulation of cellular metabolic process	4	32	0.808172	1
GO:0007050	cell cycle arrest	1	9	0.808195	1
GO:0008643	carbohydrate transport	1	9	0.808195	1
GO:0009112	nucleobase metabolic process	1	9	0.808195	1
GO:0015937	coenzyme A biosynthetic process	1	9	0.808195	1
GO:0030834	regulation of actin filament depolymerization	1	9	0.808195	1
GO:0030835	negative regulation of actin filament depolymerization	1	9	0.808195	1
GO:0030837	negative regulation of actin filament polymerization	1	9	0.808195	1
GO:0031333	negative regulation of protein complex assembly	1	9	0.808195	1
GO:0032272	negative regulation of protein polymerization	1	9	0.808195	1
GO:0033866	nucleoside bisphosphate biosynthetic process	1	9	0.808195	1
GO:0034030	ribonucleoside bisphosphate biosynthetic process	1	9	0.808195	1
GO:0034033	purine nucleoside bisphosphate biosynthetic process	1	9	0.808195	1
GO:0043242	negative regulation of protein complex disassembly	1	9	0.808195	1
GO:0046112	nucleobase biosynthetic process	1	9	0.808195	1
GO:0048366	leaf development	1	9	0.808195	1
GO:0051016	barbed-end actin filament capping	1	9	0.808195	1
GO:0051494	negative regulation of cytoskeleton organization	1	9	0.808195	1
GO:0051693	actin filament capping	1	9	0.808195	1
GO:0080134	regulation of response to stress	1	9	0.808195	1
GO:1901879	regulation of protein depolymerization	1	9	0.808195	1
GO:1901880	negative regulation of protein depolymerization	1	9	0.808195	1
GO:0015693	magnesium ion transport	3	25	0.814691	1
GO:0016042	lipid catabolic process	3	25	0.814691	1
GO:0070838	divalent metal ion transport	3	25	0.814691	1
GO:0072511	divalent inorganic cation transport	3	25	0.814691	1
GO:0051493	regulation of cytoskeleton organization	6	47	0.822437	1
GO:0006486	protein glycosylation	12	88	0.822702	1
GO:0043413	macromolecule glycosylation	12	88	0.822702	1
GO:0016569	covalent chromatin modification	7	54	0.822803	1
GO:0016570	histone modification	7	54	0.822803	1
GO:0006366	transcription from RNA polymerase II promoter	5	40	0.823618	1
GO:0015711	organic anion transport	22	154	0.824093	1
GO:0050790	regulation of catalytic activity	8	61	0.824158	1
GO:0044712	single-organism catabolic process	28	193	0.825533	1
GO:0009690	cytokinin metabolic process	2	18	0.829891	1
GO:0034314	Arp2/3 complex-mediated actin nucleation	2	18	0.829891	1
GO:0034754	cellular hormone metabolic process	2	18	0.829891	1
GO:0042445	hormone metabolic process	2	18	0.829891	1
GO:0006479	protein methylation	7	55	0.837194	1
GO:0008213	protein alkylation	7	55	0.837194	1
GO:0043414	macromolecule methylation	9	69	0.838967	1
GO:0006542	glutamine biosynthetic process	1	10	0.840356	1
GO:0009094	L-phenylalanine biosynthetic process	1	10	0.840356	1
GO:0009435	NAD biosynthetic process	1	10	0.840356	1
GO:0019674	NAD metabolic process	1	10	0.840356	1
GO:1902223	erythrose 4-phosphate/phosphoenolpyruvate family amino acid biosynthetic process	1	10	0.840356	1
GO:0006835	dicarboxylic acid transport	4	34	0.844872	1
GO:0009893	positive regulation of metabolic process	4	34	0.844872	1
GO:0015740	C4-dicarboxylate transport	4	34	0.844872	1
GO:0015743	malate transport	4	34	0.844872	1
GO:0032268	regulation of cellular protein metabolic process	8	63	0.850428	1
GO:0006813	potassium ion transport	6	49	0.852011	1
GO:0006913	nucleocytoplasmic transport	2	19	0.852255	1
GO:0051169	nuclear transport	2	19	0.852255	1
GO:0006006	glucose metabolic process	3	27	0.854213	1
GO:0019725	cellular homeostasis	39	268	0.855338	1
GO:0016043	cellular component organization	154	989	0.858567	1
GO:0006643	membrane lipid metabolic process	6	50	0.865212	1
GO:0072527	pyrimidine-containing compound metabolic process	6	50	0.865212	1
GO:0051234	establishment of localization	390	2437	0.865264	1
GO:0006812	cation transport	83	549	0.865692	1
GO:0006072	glycerol-3-phosphate metabolic process	1	11	0.867126	1
GO:0006473	protein acetylation	1	11	0.867126	1
GO:0006475	internal protein amino acid acetylation	1	11	0.867126	1
GO:0007094	mitotic spindle assembly checkpoint	1	11	0.867126	1
GO:0009895	negative regulation of catabolic process	1	11	0.867126	1
GO:0016573	histone acetylation	1	11	0.867126	1
GO:0018393	internal peptidyl-lysine acetylation	1	11	0.867126	1
GO:0018394	peptidyl-lysine acetylation	1	11	0.867126	1
GO:0030162	regulation of proteolysis	1	11	0.867126	1
GO:0031330	negative regulation of cellular catabolic process	1	11	0.867126	1
GO:0031396	regulation of protein ubiquitination	1	11	0.867126	1
GO:0031397	negative regulation of protein ubiquitination	1	11	0.867126	1
GO:0031400	negative regulation of protein modification process	1	11	0.867126	1
GO:0031577	spindle checkpoint	1	11	0.867126	1
GO:0032434	regulation of proteasomal ubiquitin-dependent protein catabolic process	1	11	0.867126	1
GO:0032435	negative regulation of proteasomal ubiquitin-dependent protein catabolic process	1	11	0.867126	1
GO:0033046	negative regulation of sister chromatid segregation	1	11	0.867126	1
GO:0033048	negative regulation of mitotic sister chromatid segregation	1	11	0.867126	1
GO:0042177	negative regulation of protein catabolic process	1	11	0.867126	1
GO:0043086	negative regulation of catalytic activity	1	11	0.867126	1
GO:0044092	negative regulation of molecular function	1	11	0.867126	1
GO:0045839	negative regulation of mitotic nuclear division	1	11	0.867126	1
GO:0045841	negative regulation of mitotic metaphase/anaphase transition	1	11	0.867126	1
GO:0045861	negative regulation of proteolysis	1	11	0.867126	1
GO:0051340	regulation of ligase activity	1	11	0.867126	1
GO:0051348	negative regulation of transferase activity	1	11	0.867126	1
GO:0051352	negative regulation of ligase activity	1	11	0.867126	1
GO:0051436	negative regulation of ubiquitin-protein ligase activity involved in mitotic cell cycle	1	11	0.867126	1
GO:0051438	regulation of ubiquitin-protein transferase activity	1	11	0.867126	1
GO:0051439	regulation of ubiquitin-protein ligase activity involved in mitotic cell cycle	1	11	0.867126	1
GO:0051444	negative regulation of ubiquitin-protein transferase activity	1	11	0.867126	1
GO:0051782	negative regulation of cell division	1	11	0.867126	1
GO:0051784	negative regulation of nuclear division	1	11	0.867126	1
GO:0051985	negative regulation of chromosome segregation	1	11	0.867126	1
GO:0061136	regulation of proteasomal protein catabolic process	1	11	0.867126	1
GO:0070887	cellular response to chemical stimulus	1	11	0.867126	1
GO:0071173	spindle assembly checkpoint	1	11	0.867126	1
GO:0071174	mitotic spindle checkpoint	1	11	0.867126	1
GO:1901799	negative regulation of proteasomal protein catabolic process	1	11	0.867126	1
GO:1902100	negative regulation of metaphase/anaphase transition of cell cycle	1	11	0.867126	1
GO:1903050	regulation of proteolysis involved in cellular protein catabolic process	1	11	0.867126	1
GO:1903051	negative regulation of proteolysis involved in cellular protein catabolic process	1	11	0.867126	1
GO:1903320	regulation of protein modification by small protein conjugation or removal	1	11	0.867126	1
GO:1903321	negative regulation of protein modification by small protein conjugation or removal	1	11	0.867126	1
GO:1903362	regulation of cellular protein catabolic process	1	11	0.867126	1
GO:1903363	negative regulation of cellular protein catabolic process	1	11	0.867126	1
GO:1904666	regulation of ubiquitin protein ligase activity	1	11	0.867126	1
GO:1904667	negative regulation of ubiquitin protein ligase activity	1	11	0.867126	1
GO:2000816	negative regulation of mitotic sister chromatid separation	1	11	0.867126	1
GO:2001251	negative regulation of chromosome organization	1	11	0.867126	1
GO:1901615	organic hydroxy compound metabolic process	5	43	0.869008	1
GO:0019538	protein metabolic process	752	4631	0.869433	1
GO:0006810	transport	387	2421	0.869964	1
GO:0006739	NADP metabolic process	2	20	0.871903	1
GO:0010639	negative regulation of organelle organization	2	20	0.871903	1
GO:0051129	negative regulation of cellular component organization	2	20	0.871903	1
GO:0065009	regulation of molecular function	8	65	0.873461	1
GO:0010033	response to organic substance	48	329	0.873516	1
GO:0006508	proteolysis	140	907	0.873621	1
GO:0048522	positive regulation of cellular process	7	58	0.874829	1
GO:0006325	chromatin organization	17	127	0.875032	1
GO:0022613	ribonucleoprotein complex biogenesis	14	107	0.877464	1
GO:0009719	response to endogenous stimulus	46	317	0.877654	1
GO:0009725	response to hormone	46	317	0.877654	1
GO:0044724	single-organism carbohydrate catabolic process	15	114	0.879083	1
GO:0006352	DNA-templated transcription, initiation	9	73	0.882917	1
GO:0048518	positive regulation of biological process	8	66	0.883838	1
GO:0030001	metal ion transport	45	312	0.884672	1
GO:0071840	cellular component organization or biogenesis	168	1085	0.886053	1
GO:0007346	regulation of mitotic cell cycle	4	37	0.888695	1
GO:0070647	protein modification by small protein conjugation or removal	26	189	0.888854	1
GO:0006302	double-strand break repair	1	12	0.889408	1
GO:0006556	S-adenosylmethionine biosynthetic process	1	12	0.889408	1
GO:0006606	protein import into nucleus	1	12	0.889408	1
GO:0009081	branched-chain amino acid metabolic process	1	12	0.889408	1
GO:0009082	branched-chain amino acid biosynthetic process	1	12	0.889408	1
GO:0010948	negative regulation of cell cycle process	1	12	0.889408	1
GO:0034504	protein localization to nucleus	1	12	0.889408	1
GO:0044744	protein targeting to nucleus	1	12	0.889408	1
GO:0046500	S-adenosylmethionine metabolic process	1	12	0.889408	1
GO:0051170	nuclear import	1	12	0.889408	1
GO:1901988	negative regulation of cell cycle phase transition	1	12	0.889408	1
GO:1901991	negative regulation of mitotic cell cycle phase transition	1	12	0.889408	1
GO:1902593	single-organism nuclear import	1	12	0.889408	1
GO:0051179	localization	390	2451	0.892443	1
GO:0051246	regulation of protein metabolic process	8	67	0.893499	1
GO:0009100	glycoprotein metabolic process	12	96	0.899578	1
GO:0009101	glycoprotein biosynthetic process	12	96	0.899578	1
GO:0031047	gene silencing by RNA	3	30	0.899655	1
GO:0018205	peptidyl-lysine modification	5	46	0.904104	1
GO:0010638	positive regulation of organelle organization	2	22	0.904163	1
GO:0030838	positive regulation of actin filament polymerization	2	22	0.904163	1
GO:0031334	positive regulation of protein complex assembly	2	22	0.904163	1
GO:0032273	positive regulation of protein polymerization	2	22	0.904163	1
GO:0044089	positive regulation of cellular component biogenesis	2	22	0.904163	1
GO:0045010	actin nucleation	2	22	0.904163	1
GO:0051495	positive regulation of cytoskeleton organization	2	22	0.904163	1
GO:0015991	ATP hydrolysis coupled proton transport	7	61	0.904947	1
GO:0090662	ATP hydrolysis coupled transmembrane transport	7	61	0.904947	1
GO:0006558	L-phenylalanine metabolic process	1	13	0.907954	1
GO:0009890	negative regulation of biosynthetic process	1	13	0.907954	1
GO:0010558	negative regulation of macromolecule biosynthetic process	1	13	0.907954	1
GO:0015994	chlorophyll metabolic process	1	13	0.907954	1
GO:0017004	cytochrome complex assembly	1	13	0.907954	1
GO:0031327	negative regulation of cellular biosynthetic process	1	13	0.907954	1
GO:0031329	regulation of cellular catabolic process	1	13	0.907954	1
GO:0042168	heme metabolic process	1	13	0.907954	1
GO:0052646	alditol phosphate metabolic process	1	13	0.907954	1
GO:1902221	erythrose 4-phosphate/phosphoenolpyruvate family amino acid metabolic process	1	13	0.907954	1
GO:2000113	negative regulation of cellular macromolecule biosynthetic process	1	13	0.907954	1
GO:0045454	cell redox homeostasis	31	226	0.909638	1
GO:0071804	cellular potassium ion transport	4	39	0.911514	1
GO:0071805	potassium ion transmembrane transport	4	39	0.911514	1
GO:0008064	regulation of actin polymerization or depolymerization	3	31	0.911691	1
GO:0030832	regulation of actin filament length	3	31	0.911691	1
GO:0030833	regulation of actin filament polymerization	3	31	0.911691	1
GO:0032271	regulation of protein polymerization	3	31	0.911691	1
GO:0032956	regulation of actin cytoskeleton organization	3	31	0.911691	1
GO:0032970	regulation of actin filament-based process	3	31	0.911691	1
GO:0043254	regulation of protein complex assembly	3	31	0.911691	1
GO:0070085	glycosylation	12	98	0.913765	1
GO:0000097	sulfur amino acid biosynthetic process	2	23	0.917281	1
GO:0009069	serine family amino acid metabolic process	2	23	0.917281	1
GO:0010817	regulation of hormone levels	2	23	0.917281	1
GO:0044743	intracellular protein transmembrane import	2	23	0.917281	1
GO:0051302	regulation of cell division	2	23	0.917281	1
GO:0071822	protein complex subunit organization	25	188	0.918885	1
GO:0048856	anatomical structure development	4	40	0.92128	1
GO:0006720	isoprenoid metabolic process	7	63	0.921389	1
GO:0008299	isoprenoid biosynthetic process	7	63	0.921389	1
GO:0033043	regulation of organelle organization	7	63	0.921389	1
GO:0009416	response to light stimulus	3	32	0.9224	1
GO:0016458	gene silencing	3	32	0.9224	1
GO:0003006	developmental process involved in reproduction	1	14	0.923391	1
GO:0006801	superoxide metabolic process	1	14	0.923391	1
GO:0009767	photosynthetic electron transport chain	1	14	0.923391	1
GO:0009791	post-embryonic development	1	14	0.923391	1
GO:0048608	reproductive structure development	1	14	0.923391	1
GO:0061458	reproductive system development	1	14	0.923391	1
GO:0072593	reactive oxygen species metabolic process	1	14	0.923391	1
GO:0006629	lipid metabolic process	98	663	0.927149	1
GO:0010629	negative regulation of gene expression	4	41	0.930067	1
GO:0009314	response to radiation	3	33	0.931907	1
GO:0032535	regulation of cellular component size	3	33	0.931907	1
GO:0044087	regulation of cellular component biogenesis	3	33	0.931907	1
GO:0090066	regulation of anatomical structure size	3	33	0.931907	1
GO:0009891	positive regulation of biosynthetic process	1	15	0.93624	1
GO:0010557	positive regulation of macromolecule biosynthetic process	1	15	0.93624	1
GO:0010628	positive regulation of gene expression	1	15	0.93624	1
GO:0031328	positive regulation of cellular biosynthetic process	1	15	0.93624	1
GO:0042176	regulation of protein catabolic process	1	15	0.93624	1
GO:0043543	protein acylation	1	15	0.93624	1
GO:0051172	negative regulation of nitrogen compound metabolic process	1	15	0.93624	1
GO:0000226	microtubule cytoskeleton organization	5	50	0.937976	1
GO:0000096	sulfur amino acid metabolic process	2	25	0.938609	1
GO:0033865	nucleoside bisphosphate metabolic process	2	25	0.938609	1
GO:0033875	ribonucleoside bisphosphate metabolic process	2	25	0.938609	1
GO:0034032	purine nucleoside bisphosphate metabolic process	2	25	0.938609	1
GO:0045786	negative regulation of cell cycle	2	25	0.938609	1
GO:0046834	lipid phosphorylation	2	25	0.938609	1
GO:0046854	phosphatidylinositol phosphorylation	2	25	0.938609	1
GO:0071826	ribonucleoprotein complex subunit organization	2	25	0.938609	1
GO:0009072	aromatic amino acid family metabolic process	6	58	0.939321	1
GO:0009247	glycolipid biosynthetic process	3	34	0.94033	1
GO:0042440	pigment metabolic process	3	34	0.94033	1
GO:0046467	membrane lipid biosynthetic process	3	34	0.94033	1
GO:0072350	tricarboxylic acid metabolic process	3	34	0.94033	1
GO:0016568	chromatin modification	9	81	0.941472	1
GO:0034220	ion transmembrane transport	34	255	0.944008	1
GO:0019318	hexose metabolic process	4	43	0.945029	1
GO:0008610	lipid biosynthetic process	42	309	0.946081	1
GO:0006261	DNA-dependent DNA replication	1	16	0.946935	1
GO:0006487	protein N-linked glycosylation	1	16	0.946935	1
GO:0007031	peroxisome organization	1	16	0.946935	1
GO:0007088	regulation of mitotic nuclear division	1	16	0.946935	1
GO:0007093	mitotic cell cycle checkpoint	1	16	0.946935	1
GO:0010965	regulation of mitotic sister chromatid separation	1	16	0.946935	1
GO:0030071	regulation of mitotic metaphase/anaphase transition	1	16	0.946935	1
GO:0033044	regulation of chromosome organization	1	16	0.946935	1
GO:0033045	regulation of sister chromatid segregation	1	16	0.946935	1
GO:0033047	regulation of mitotic sister chromatid segregation	1	16	0.946935	1
GO:0042180	cellular ketone metabolic process	1	16	0.946935	1
GO:0043631	RNA polyadenylation	1	16	0.946935	1
GO:0045930	negative regulation of mitotic cell cycle	1	16	0.946935	1
GO:0051173	positive regulation of nitrogen compound metabolic process	1	16	0.946935	1
GO:0051783	regulation of nuclear division	1	16	0.946935	1
GO:0051983	regulation of chromosome segregation	1	16	0.946935	1
GO:1902099	regulation of metaphase/anaphase transition of cell cycle	1	16	0.946935	1
GO:0031324	negative regulation of cellular metabolic process	2	26	0.947203	1
GO:0006470	protein dephosphorylation	26	202	0.947221	1
GO:0016311	dephosphorylation	26	202	0.947221	1
GO:0006357	regulation of transcription from RNA polymerase II promoter	3	35	0.947778	1
GO:0007049	cell cycle	17	140	0.948087	1
GO:0006790	sulfur compound metabolic process	9	83	0.951307	1
GO:0015988	energy coupled proton transmembrane transport, against electrochemical gradient	7	68	0.952105	1
GO:0006401	RNA catabolic process	1	17	0.955836	1
GO:0006402	mRNA catabolic process	1	17	0.955836	1
GO:0006417	regulation of translation	1	17	0.955836	1
GO:0006448	regulation of translational elongation	1	17	0.955836	1
GO:0009894	regulation of catabolic process	1	17	0.955836	1
GO:0015936	coenzyme A metabolic process	1	17	0.955836	1
GO:0032012	regulation of ARF protein signal transduction	1	17	0.955836	1
GO:0034248	regulation of cellular amide metabolic process	1	17	0.955836	1
GO:0046578	regulation of Ras protein signal transduction	1	17	0.955836	1
GO:0051052	regulation of DNA metabolic process	1	17	0.955836	1
GO:0051056	regulation of small GTPase mediated signal transduction	1	17	0.955836	1
GO:1901987	regulation of cell cycle phase transition	1	17	0.955836	1
GO:1901990	regulation of mitotic cell cycle phase transition	1	17	0.955836	1
GO:1902531	regulation of intracellular signal transduction	1	17	0.955836	1
GO:0034470	ncRNA processing	15	129	0.959285	1
GO:0048583	regulation of response to stimulus	3	37	0.960146	1
GO:0044723	single-organism carbohydrate metabolic process	56	408	0.960612	1
GO:0006506	GPI anchor biosynthetic process	2	28	0.961072	1
GO:0007005	mitochondrion organization	2	28	0.961072	1
GO:0009063	cellular amino acid catabolic process	2	28	0.961072	1
GO:0009067	aspartate family amino acid biosynthetic process	2	28	0.961072	1
GO:0009966	regulation of signal transduction	2	28	0.961072	1
GO:0010646	regulation of cell communication	2	28	0.961072	1
GO:0023051	regulation of signaling	2	28	0.961072	1
GO:0065002	intracellular protein transmembrane transport	2	28	0.961072	1
GO:0071806	protein transmembrane transport	2	28	0.961072	1
GO:1901606	alpha-amino acid catabolic process	2	28	0.961072	1
GO:0019359	nicotinamide nucleotide biosynthetic process	1	18	0.963244	1
GO:0019363	pyridine nucleotide biosynthetic process	1	18	0.963244	1
GO:0043648	dicarboxylic acid metabolic process	1	18	0.963244	1
GO:0046486	glycerolipid metabolic process	13	116	0.963976	1
GO:0006413	translational initiation	4	47	0.966531	1
GO:0044267	cellular protein metabolic process	607	3844	0.967381	1
GO:0009892	negative regulation of metabolic process	5	56	0.968911	1
GO:0010605	negative regulation of macromolecule metabolic process	5	56	0.968911	1
GO:0043244	regulation of protein complex disassembly	1	19	0.96941	1
GO:0006664	glycolipid metabolic process	3	39	0.96972	1
GO:1903509	liposaccharide metabolic process	3	39	0.96972	1
GO:0006869	lipid transport	4	48	0.970518	1
GO:0010876	lipid localization	4	48	0.970518	1
GO:0009066	aspartate family amino acid metabolic process	2	30	0.971405	1
GO:0048731	system development	2	30	0.971405	1
GO:0008033	tRNA processing	9	89	0.972597	1
GO:0017038	protein import	3	40	0.973648	1
GO:0048523	negative regulation of cellular process	4	49	0.974057	1
GO:0006096	glycolytic process	11	105	0.97442	1
GO:0006757	ATP generation from ADP	11	105	0.97442	1
GO:0009135	purine nucleoside diphosphate metabolic process	11	105	0.97442	1
GO:0009179	purine ribonucleoside diphosphate metabolic process	11	105	0.97442	1
GO:0009185	ribonucleoside diphosphate metabolic process	11	105	0.97442	1
GO:0046031	ADP metabolic process	11	105	0.97442	1
GO:0072330	monocarboxylic acid biosynthetic process	11	105	0.97442	1
GO:0009132	nucleoside diphosphate metabolic process	13	120	0.974422	1
GO:0009909	regulation of flower development	1	20	0.974542	1
GO:0048580	regulation of post-embryonic development	1	20	0.974542	1
GO:0048831	regulation of shoot system development	1	20	0.974542	1
GO:0050793	regulation of developmental process	1	20	0.974542	1
GO:0051239	regulation of multicellular organismal process	1	20	0.974542	1
GO:2000026	regulation of multicellular organismal development	1	20	0.974542	1
GO:2000241	regulation of reproductive process	1	20	0.974542	1
GO:0006778	porphyrin-containing compound metabolic process	2	31	0.975523	1
GO:0015748	organophosphate ester transport	2	31	0.975523	1
GO:0015914	phospholipid transport	2	31	0.975523	1
GO:0051128	regulation of cellular component organization	7	75	0.977106	1
GO:0005984	disaccharide metabolic process	6	67	0.977427	1
GO:0010608	posttranscriptional regulation of gene expression	1	21	0.978813	1
GO:1901068	guanosine-containing compound metabolic process	1	21	0.978813	1
GO:0006497	protein lipidation	2	32	0.979065	1
GO:0042157	lipoprotein metabolic process	2	32	0.979065	1
GO:0042158	lipoprotein biosynthetic process	2	32	0.979065	1
GO:0051130	positive regulation of cellular component organization	2	32	0.979065	1
GO:0006461	protein complex assembly	12	115	0.979545	1
GO:0070271	protein complex biogenesis	12	115	0.979545	1
GO:0006260	DNA replication	9	92	0.979689	1
GO:0015985	energy coupled proton transport, down electrochemical gradient	3	42	0.980098	1
GO:0015986	ATP synthesis coupled proton transport	3	42	0.980098	1
GO:0044248	cellular catabolic process	31	252	0.980135	1
GO:0009311	oligosaccharide metabolic process	7	77	0.981616	1
GO:0006505	GPI anchor metabolic process	2	33	0.982107	1
GO:0006888	ER to Golgi vesicle-mediated transport	2	33	0.982107	1
GO:0006613	cotranslational protein targeting to membrane	1	22	0.982368	1
GO:0006614	SRP-dependent cotranslational protein targeting to membrane	1	22	0.982368	1
GO:0005992	trehalose biosynthetic process	3	43	0.982728	1
GO:0048519	negative regulation of biological process	8	86	0.983371	1
GO:0043933	macromolecular complex subunit organization	37	297	0.983996	1
GO:0006661	phosphatidylinositol biosynthetic process	2	34	0.984718	1
GO:0016054	organic acid catabolic process	2	34	0.984718	1
GO:0046395	carboxylic acid catabolic process	2	34	0.984718	1
GO:0005991	trehalose metabolic process	3	44	0.985024	1
GO:0006633	fatty acid biosynthetic process	9	95	0.985058	1
GO:0006099	tricarboxylic acid cycle	1	23	0.985327	1
GO:0006101	citrate metabolic process	1	23	0.985327	1
GO:0022618	ribonucleoprotein complex assembly	1	23	0.985327	1
GO:0098660	inorganic ion transmembrane transport	20	179	0.986238	1
GO:0006351	transcription, DNA-templated	42	334	0.986302	1
GO:0097659	nucleic acid-templated transcription	42	334	0.986302	1
GO:0015672	monovalent inorganic cation transport	23	201	0.986508	1
GO:0009312	oligosaccharide biosynthetic process	4	54	0.98651	1
GO:0019362	pyridine nucleotide metabolic process	14	135	0.986835	1
GO:0046496	nicotinamide nucleotide metabolic process	14	135	0.986835	1
GO:0043623	cellular protein complex assembly	3	45	0.987025	1
GO:0015992	proton transport	13	128	0.987552	1
GO:0006074	(1->3)-beta-D-glucan metabolic process	1	24	0.987789	1
GO:0006075	(1->3)-beta-D-glucan biosynthetic process	1	24	0.987789	1
GO:0046148	pigment biosynthetic process	1	24	0.987789	1
GO:0006090	pyruvate metabolic process	11	113	0.98809	1
GO:0000413	protein peptidyl-prolyl isomerization	5	64	0.988314	1
GO:0018208	peptidyl-proline modification	5	64	0.988314	1
GO:0006631	fatty acid metabolic process	12	121	0.988343	1
GO:0046351	disaccharide biosynthetic process	3	46	0.988768	1
GO:0046474	glycerophospholipid biosynthetic process	2	36	0.988875	1
GO:1902600	hydrogen ion transmembrane transport	10	106	0.989094	1
GO:0034622	cellular macromolecular complex assembly	11	114	0.989212	1
GO:0032774	RNA biosynthetic process	42	338	0.989236	1
GO:0006818	hydrogen transport	13	130	0.989674	1
GO:0006289	nucleotide-excision repair	1	25	0.989838	1
GO:0006541	glutamine metabolic process	1	25	0.989838	1
GO:0006733	oxidoreduction coenzyme metabolic process	14	139	0.990864	1
GO:0098655	cation transmembrane transport	19	177	0.991096	1
GO:0098662	inorganic cation transmembrane transport	19	177	0.991096	1
GO:0006165	nucleoside diphosphate phosphorylation	11	116	0.991166	1
GO:0046939	nucleotide phosphorylation	11	116	0.991166	1
GO:0009060	aerobic respiration	1	26	0.991544	1
GO:0072525	pyridine-containing compound biosynthetic process	1	26	0.991544	1
GO:1902580	single-organism cellular localization	7	84	0.991694	1
GO:0009056	catabolic process	53	418	0.991724	1
GO:0018193	peptidyl-amino acid modification	11	117	0.992014	1
GO:1901657	glycosyl compound metabolic process	32	273	0.992226	1
GO:0045047	protein targeting to ER	1	27	0.992963	1
GO:0072599	establishment of protein localization to endoplasmic reticulum	1	27	0.992963	1
GO:0006887	exocytosis	7	86	0.993427	1
GO:0032940	secretion by cell	7	86	0.993427	1
GO:0046903	secretion	7	86	0.993427	1
GO:0044085	cellular component biogenesis	36	304	0.993523	1
GO:0072524	pyridine-containing compound metabolic process	14	143	0.993724	1
GO:0009064	glutamine family amino acid metabolic process	3	50	0.993739	1
GO:0072657	protein localization to membrane	3	50	0.993739	1
GO:0090150	establishment of protein localization to membrane	3	50	0.993739	1
GO:0006575	cellular modified amino acid metabolic process	5	69	0.993834	1
GO:0008654	phospholipid biosynthetic process	4	60	0.994015	1
GO:0009084	glutamine family amino acid biosynthetic process	1	28	0.994144	1
GO:0009765	photosynthesis, light harvesting	2	40	0.994145	1
GO:0033013	tetrapyrrole metabolic process	3	51	0.994599	1
GO:1901575	organic substance catabolic process	50	405	0.994718	1
GO:0009057	macromolecule catabolic process	21	199	0.995086	1
GO:0006612	protein targeting to membrane	1	29	0.995127	1
GO:0006221	pyrimidine nucleotide biosynthetic process	1	30	0.995945	1
GO:0065003	macromolecular complex assembly	13	140	0.996096	1
GO:0006754	ATP biosynthetic process	3	54	0.996547	1
GO:0009116	nucleoside metabolic process	30	270	0.99661	1
GO:0072528	pyrimidine-containing compound biosynthetic process	2	44	0.996944	1
GO:0006220	pyrimidine nucleotide metabolic process	1	32	0.997192	1
GO:0006766	vitamin metabolic process	1	32	0.997192	1
GO:0006767	water-soluble vitamin metabolic process	1	32	0.997192	1
GO:0009110	vitamin biosynthetic process	1	32	0.997192	1
GO:0042364	water-soluble vitamin biosynthetic process	1	32	0.997192	1
GO:0032787	monocarboxylic acid metabolic process	28	258	0.997239	1
GO:0030258	lipid modification	2	45	0.997405	1
GO:0044802	single-organism membrane organization	3	56	0.997445	1
GO:0061024	membrane organization	3	56	0.997445	1
GO:0022607	cellular component assembly	21	207	0.997532	1
GO:0046034	ATP metabolic process	17	177	0.99771	1
GO:0072594	establishment of protein localization to organelle	4	67	0.997754	1
GO:0051276	chromosome organization	55	456	0.998069	1
GO:0051716	cellular response to stimulus	163	1179	0.998073	1
GO:0046488	phosphatidylinositol metabolic process	7	97	0.998272	1
GO:0042592	homeostatic process	69	557	0.998476	1
GO:0048193	Golgi vesicle transport	4	70	0.998538	1
GO:0009119	ribonucleoside metabolic process	24	236	0.998564	1
GO:0006650	glycerophospholipid metabolic process	7	99	0.998655	1
GO:0006418	tRNA aminoacylation for protein translation	5	82	0.998921	1
GO:0006605	protein targeting	4	73	0.999053	1
GO:0033365	protein localization to organelle	5	83	0.99906	1
GO:0070925	organelle assembly	1	38	0.999068	1
GO:0034660	ncRNA metabolic process	21	218	0.999087	1
GO:0000723	telomere maintenance	30	287	0.99912	1
GO:0032200	telomere organization	30	287	0.99912	1
GO:0060249	anatomical structure homeostasis	30	287	0.99912	1
GO:0006644	phospholipid metabolic process	10	129	0.999125	1
GO:0009144	purine nucleoside triphosphate metabolic process	17	188	0.999215	1
GO:0009199	ribonucleoside triphosphate metabolic process	17	188	0.999215	1
GO:0009205	purine ribonucleoside triphosphate metabolic process	17	188	0.999215	1
GO:0044272	sulfur compound biosynthetic process	3	64	0.999249	1
GO:0006091	generation of precursor metabolites and energy	24	244	0.999291	1
GO:0035556	intracellular signal transduction	27	267	0.999295	1
GO:0009142	nucleoside triphosphate biosynthetic process	3	65	0.999357	1
GO:0009145	purine nucleoside triphosphate biosynthetic process	3	65	0.999357	1
GO:0009201	ribonucleoside triphosphate biosynthetic process	3	65	0.999357	1
GO:0009206	purine ribonucleoside triphosphate biosynthetic process	3	65	0.999357	1
GO:0009141	nucleoside triphosphate metabolic process	17	190	0.999358	1
GO:0044255	cellular lipid metabolic process	38	351	0.999395	1
GO:0006457	protein folding	18	199	0.999417	1
GO:0033014	tetrapyrrole biosynthetic process	1	41	0.999463	1
GO:0070972	protein localization to endoplasmic reticulum	1	41	0.999463	1
GO:1902589	single-organism organelle organization	60	511	0.999466	1
GO:0019684	photosynthesis, light reaction	3	67	0.999529	1
GO:1901135	carbohydrate derivative metabolic process	57	492	0.999541	1
GO:0006399	tRNA metabolic process	15	178	0.99959	1
GO:0042451	purine nucleoside biosynthetic process	5	89	0.999594	1
GO:0046129	purine ribonucleoside biosynthetic process	5	89	0.999594	1
GO:0009126	purine nucleoside monophosphate metabolic process	17	195	0.999614	1
GO:0009161	ribonucleoside monophosphate metabolic process	17	195	0.999614	1
GO:0009167	purine ribonucleoside monophosphate metabolic process	17	195	0.999614	1
GO:0043038	amino acid activation	5	90	0.999648	1
GO:0043039	tRNA aminoacylation	5	90	0.999648	1
GO:0008152	metabolic process	1870	11645	0.999671	1
GO:0009123	nucleoside monophosphate metabolic process	17	199	0.999745	1
GO:0009163	nucleoside biosynthetic process	5	93	0.99977	1
GO:0042455	ribonucleoside biosynthetic process	5	93	0.99977	1
GO:1901659	glycosyl compound biosynthetic process	5	93	0.99977	1
GO:0044763	single-organism cellular process	756	4974	0.999776	1
GO:0009127	purine nucleoside monophosphate biosynthetic process	3	72	0.999785	1
GO:0009156	ribonucleoside monophosphate biosynthetic process	3	72	0.999785	1
GO:0009168	purine ribonucleoside monophosphate biosynthetic process	3	72	0.999785	1
GO:1901607	alpha-amino acid biosynthetic process	10	142	0.999815	1
GO:0055086	nucleobase-containing small molecule metabolic process	37	360	0.999838	1
GO:0042278	purine nucleoside metabolic process	20	228	0.99984	1
GO:0046128	purine ribonucleoside metabolic process	20	228	0.99984	1
GO:0006310	DNA recombination	3	74	0.999844	1
GO:0009108	coenzyme biosynthetic process	6	106	0.999849	1
GO:0065008	regulation of biological quality	74	631	0.999867	1
GO:0009124	nucleoside monophosphate biosynthetic process	3	76	0.999886	1
GO:0016482	cytoplasmic transport	7	119	0.999902	1
GO:0006996	organelle organization	81	686	0.999908	1
GO:0019693	ribose phosphate metabolic process	21	243	0.999921	1
GO:0042398	cellular modified amino acid biosynthetic process	1	53	0.999941	1
GO:0009152	purine ribonucleotide biosynthetic process	4	92	0.999945	1
GO:0009260	ribonucleotide biosynthetic process	4	92	0.999945	1
GO:0046390	ribose phosphate biosynthetic process	4	92	0.999945	1
GO:0009150	purine ribonucleotide metabolic process	19	231	0.99995	1
GO:0009259	ribonucleotide metabolic process	19	231	0.99995	1
GO:0008652	cellular amino acid biosynthetic process	12	171	0.999952	1
GO:0043170	macromolecule metabolic process	941	6172	0.999964	1
GO:0006163	purine nucleotide metabolic process	19	238	0.999977	1
GO:0006164	purine nucleotide biosynthetic process	4	99	0.999981	1
GO:0006732	coenzyme metabolic process	19	242	0.999985	1
GO:0016053	organic acid biosynthetic process	23	276	0.999986	1
GO:0046394	carboxylic acid biosynthetic process	23	276	0.999986	1
GO:0015979	photosynthesis	12	181	0.999986	1
GO:0072521	purine-containing compound metabolic process	20	252	0.999987	1
GO:0072522	purine-containing compound biosynthetic process	5	113	0.999988	1
GO:0008380	RNA splicing	2	77	0.999988	1
GO:0000375	RNA splicing, via transesterification reactions	1	63	0.999991	1
GO:0000377	RNA splicing, via transesterification reactions with bulged adenosine as nucleophile	1	63	0.999991	1
GO:0000398	mRNA splicing, via spliceosome	1	63	0.999991	1
GO:1901137	carbohydrate derivative biosynthetic process	20	255	0.999991	1
GO:0006397	mRNA processing	5	117	0.999993	1
GO:0006753	nucleoside phosphate metabolic process	25	300	0.999993	1
GO:0051188	cofactor biosynthetic process	6	130	0.999995	1
GO:0033554	cellular response to stress	52	522	0.999997	1
GO:0051186	cofactor metabolic process	21	275	0.999997	1
GO:0016071	mRNA metabolic process	6	135	0.999998	1
GO:0030163	protein catabolic process	6	135	0.999998	1
GO:0007264	small GTPase mediated signal transduction	3	100	0.999998	1
GO:0034654	nucleobase-containing compound biosynthetic process	49	502	0.999998	1
GO:0044283	small molecule biosynthetic process	27	328	0.999998	1
GO:0006281	DNA repair	50	511	0.999998	1
GO:1901605	alpha-amino acid metabolic process	12	197	0.999998	1
GO:0009117	nucleotide metabolic process	23	296	0.999998	1
GO:0006974	cellular response to DNA damage stimulus	50	515	0.999999	1
GO:1902582	single-organism intracellular transport	11	190	0.999999	1
GO:0009165	nucleotide biosynthetic process	6	140	0.999999	1
GO:1901293	nucleoside phosphate biosynthetic process	6	140	0.999999	1
GO:0006511	ubiquitin-dependent protein catabolic process	3	106	0.999999	1
GO:0019941	modification-dependent protein catabolic process	3	106	0.999999	1
GO:0043632	modification-dependent macromolecule catabolic process	3	106	0.999999	1
GO:0044265	cellular macromolecule catabolic process	7	153	0.999999	1
GO:0006396	RNA processing	26	329	0.999999	1
GO:0090407	organophosphate biosynthetic process	13	218	1	1
GO:0044257	cellular protein catabolic process	4	124	1	1
GO:0051603	proteolysis involved in cellular protein catabolic process	4	124	1	1
GO:0044260	cellular macromolecule metabolic process	783	5340	1	1
GO:0006259	DNA metabolic process	63	632	1	1
GO:0016192	vesicle-mediated transport	18	278	1	1
GO:0071702	organic substance transport	45	508	1	1
GO:0019637	organophosphate metabolic process	40	475	1	1
GO:1901362	organic cyclic compound biosynthetic process	73	745	1	1
GO:0016070	RNA metabolic process	83	822	1	1
GO:0044711	single-organism biosynthetic process	86	859	1	1
GO:0045184	establishment of protein localization	20	330	1	1
GO:0019438	aromatic compound biosynthetic process	56	645	1	1
GO:0015031	protein transport	18	318	1	1
GO:0018130	heterocycle biosynthetic process	56	652	1	1
GO:0043436	oxoacid metabolic process	63	709	1	1
GO:0006082	organic acid metabolic process	63	710	1	1
GO:0006886	intracellular protein transport	11	253	1	1
GO:0008104	protein localization	20	344	1	1
GO:0044238	primary metabolic process	1213	8175	1	1
GO:0006520	cellular amino acid metabolic process	21	358	1	1
GO:0034613	cellular protein localization	13	279	1	1
GO:0070727	cellular macromolecule localization	13	279	1	1
GO:0071704	organic substance metabolic process	1275	8575	1	1
GO:0033036	macromolecule localization	24	396	1	1
GO:0044281	small molecule metabolic process	115	1137	1	1
GO:0019752	carboxylic acid metabolic process	57	692	1	1
GO:0046907	intracellular transport	17	365	1	1
GO:0009987	cellular process	1510	10103	1	1
GO:0051649	establishment of localization in cell	24	451	1	1
GO:0051641	cellular localization	26	477	1	1
GO:0090304	nucleic acid metabolic process	144	1444	1	1
GO:0006139	nucleobase-containing compound metabolic process	186	1857	1	1
GO:0006412	translation	48	776	1	1
GO:0006518	peptide metabolic process	52	808	1	1
GO:0006725	cellular aromatic compound metabolic process	198	2057	1	1
GO:0006807	nitrogen compound metabolic process	280	3060	1	1
GO:0009058	biosynthetic process	226	2402	1	1
GO:0009059	macromolecule biosynthetic process	128	1401	1	1
GO:0010467	gene expression	122	1498	1	1
GO:0034641	cellular nitrogen compound metabolic process	246	2776	1	1
GO:0034645	cellular macromolecule biosynthetic process	127	1399	1	1
GO:0043043	peptide biosynthetic process	48	785	1	1
GO:0043603	cellular amide metabolic process	56	862	1	1
GO:0043604	amide biosynthetic process	49	824	1	1
GO:0044237	cellular metabolic process	943	6995	1	1
GO:0044249	cellular biosynthetic process	185	2116	1	1
GO:0044271	cellular nitrogen compound biosynthetic process	106	1430	1	1
GO:0046483	heterocycle metabolic process	198	2046	1	1
GO:1901360	organic cyclic compound metabolic process	213	2134	1	1
GO:1901564	organonitrogen compound metabolic process	130	1614	1	1
GO:1901566	organonitrogen compound biosynthetic process	78	1234	1	1
GO:1901576	organic substance biosynthetic process	204	2218	1	1

## Sheet: Table S3
Table S3 Molecular Function of GO functional annotation
GO ID	Description	GeneRatio (4034)	BgRatio (24422)	P-value	FDR
GO:0004857	enzyme inhibitor activity	101	268	4.89596e-17	2.99633e-14
GO:0020037	heme binding	187	682	2.5364e-13	7.76139e-11
GO:0046906	tetrapyrrole binding	187	696	1.84297e-12	3.75966e-10
GO:0030599	pectinesterase activity	53	127	1.40585e-11	2.15095e-09
GO:0001071	nucleic acid binding transcription factor activity	249	1024	4.2241e-11	3.73381e-09
GO:0003700	transcription factor activity, sequence-specific DNA binding	249	1024	4.2241e-11	3.73381e-09
GO:0030234	enzyme regulator activity	116	390	4.2707e-11	3.73381e-09
GO:0016491	oxidoreductase activity	526	2509	4.37857e-10	3.34961e-08
GO:0098772	molecular function regulator	122	437	1.11109e-09	7.55539e-08
GO:0016705	oxidoreductase activity, acting on paired donors, with incorporation or reduction of molecular oxygen	134	499	2.66881e-09	1.63331e-07
GO:0052689	carboxylic ester hydrolase activity	58	164	3.48879e-09	1.94103e-07
GO:0004672	protein kinase activity	469	2265	2.39224e-08	1.22004e-06
GO:0005506	iron ion binding	133	518	5.76616e-08	2.71453e-06
GO:0016837	carbon-oxygen lyase activity, acting on polysaccharides	7	7	3.34037e-06	0.000136287
GO:0030570	pectate lyase activity	7	7	3.34037e-06	0.000136287
GO:0016773	phosphotransferase activity, alcohol group as acceptor	492	2501	6.26664e-06	0.000239699
GO:0016301	kinase activity	489	2499	1.20152e-05	0.000432546
GO:0030246	carbohydrate binding	68	253	1.96535e-05	0.000668219
GO:0046983	protein dimerization activity	169	765	2.88956e-05	0.000930742
GO:0004601	peroxidase activity	65	247	5.94105e-05	0.00181796
GO:0015297	antiporter activity	56	206	7.26097e-05	0.00211606
GO:0015291	secondary active transmembrane transporter activity	66	256	0.00010177	0.00283106
GO:0016684	oxidoreductase activity, acting on peroxide as acceptor	65	252	0.000112597	0.00299605
GO:0004866	endopeptidase inhibitor activity	29	92	0.000278022	0.00630183
GO:0030414	peptidase inhibitor activity	29	92	0.000278022	0.00630183
GO:0061134	peptidase regulator activity	29	92	0.000278022	0.00630183
GO:0061135	endopeptidase regulator activity	29	92	0.000278022	0.00630183
GO:0004553	hydrolase activity, hydrolyzing O-glycosyl compounds	146	677	0.000309621	0.00676744
GO:0016209	antioxidant activity	67	271	0.000333439	0.00703671
GO:0016798	hydrolase activity, acting on glycosyl bonds	151	713	0.000571705	0.0116628
GO:0043565	sequence-specific DNA binding	116	529	0.00064541	0.0127416
GO:0004126	cytidine deaminase activity	4	4	0.000743497	0.0142194
GO:0043531	ADP binding	92	423	0.00281915	0.0522823
GO:0003840	gamma-glutamyltransferase activity	4	5	0.00322665	0.0580797
GO:0015298	solute:cation antiporter activity	21	70	0.00358023	0.060864
GO:0015299	solute:proton antiporter activity	21	70	0.00358023	0.060864
GO:0050660	flavin adenine dinucleotide binding	44	180	0.00399784	0.0661264
GO:0016772	transferase activity, transferring phosphorus-containing groups	519	2845	0.00489363	0.0788132
GO:0015238	drug transmembrane transporter activity	30	117	0.007775	0.118957
GO:0090484	drug transporter activity	30	117	0.007775	0.118957
GO:0004252	serine-type endopeptidase activity	40	172	0.0137293	0.204935
GO:0004779	sulfate adenylyltransferase activity	3	4	0.0157853	0.21956
GO:0004781	sulfate adenylyltransferase (ATP) activity	3	4	0.0157853	0.21956
GO:0008649	rRNA methyltransferase activity	3	4	0.0157853	0.21956
GO:0050113	inositol oxygenase activity	4	7	0.0170654	0.23209
GO:0005215	transporter activity	277	1495	0.0178047	0.23688
GO:0022804	active transmembrane transporter activity	85	415	0.0186969	0.243458
GO:0016747	transferase activity, transferring acyl groups other than amino-acyl groups	76	369	0.0221461	0.282363
GO:0005507	copper ion binding	31	132	0.0241038	0.301052
GO:0046914	transition metal ion binding	360	1988	0.0258642	0.309285
GO:0004568	chitinase activity	6	15	0.0262564	0.309285
GO:0016746	transferase activity, transferring acyl groups	94	471	0.026656	0.309285
GO:0004097	catechol oxidase activity	7	19	0.0267845	0.309285
GO:0016740	transferase activity	855	4909	0.0307896	0.348948
GO:0033743	peptide-methionine (R)-S-oxide reductase activity	3	5	0.0346234	0.385264
GO:0045735	nutrient reservoir activity	13	47	0.0374355	0.409117
GO:0008509	anion transmembrane transporter activity	30	132	0.0392497	0.421418
GO:0016762	xyloglucan:xyloglucosyl transferase activity	16	62	0.0414243	0.437098
GO:0030151	molybdenum ion binding	4	9	0.0466072	0.463217
GO:0001871	pattern binding	22	93	0.0476439	0.463217
GO:0030247	polysaccharide binding	22	93	0.0476439	0.463217
GO:0016651	oxidoreductase activity, acting on NAD(P)H	20	83	0.0481462	0.463217
GO:0004144	diacylglycerol O-acyltransferase activity	6	17	0.0484409	0.463217
GO:0016411	acylglycerol O-acyltransferase activity	6	17	0.0484409	0.463217
GO:0004190	aspartic-type endopeptidase activity	40	190	0.0590058	0.547144
GO:0070001	aspartic-type peptidase activity	40	190	0.0590058	0.547144
GO:0008061	chitin binding	3	6	0.0608368	0.555703
GO:0004175	endopeptidase activity	98	512	0.0619843	0.557294
GO:0050664	oxidoreductase activity, acting on NAD(P)H, oxygen as acceptor	6	18	0.0628322	0.557294
GO:0003885	D-arabinono-1,4-lactone oxidase activity	4	10	0.0677661	0.55924
GO:0016668	oxidoreductase activity, acting on a sulfur group of donors, NAD(P) as acceptor	4	10	0.0677661	0.55924
GO:0016899	oxidoreductase activity, acting on the CH-OH group of donors, oxygen as acceptor	4	10	0.0677661	0.55924
GO:0019825	oxygen binding	4	10	0.0677661	0.55924
GO:0047134	protein-disulfide reductase activity	4	10	0.0677661	0.55924
GO:0016759	cellulose synthase activity	9	32	0.0694481	0.55924
GO:0016760	cellulose synthase (UDP-forming) activity	9	32	0.0694481	0.55924
GO:0004844	uracil DNA N-glycosylase activity	2	3	0.0728274	0.571415
GO:0097506	deaminated base DNA N-glycosylase activity	2	3	0.0728274	0.571415
GO:0003824	catalytic activity	2131	12644	0.0738372	0.572004
GO:0004674	protein serine/threonine kinase activity	13	52	0.0769593	0.588739
GO:0050136	NADH dehydrogenase (quinone) activity	8	28	0.0780131	0.589433
GO:0003954	NADH dehydrogenase activity	8	29	0.0928109	0.682419
GO:0004612	phosphoenolpyruvate carboxykinase (ATP) activity	3	7	0.0936653	0.682419
GO:0005199	structural constituent of cell wall	3	7	0.0936653	0.682419
GO:0015103	inorganic anion transmembrane transporter activity	14	59	0.0974893	0.691644
GO:0008271	secondary active sulfate transmembrane transporter activity	10	39	0.0978019	0.691644
GO:0016161	beta-amylase activity	6	20	0.098322	0.691644
GO:0016160	amylase activity	7	25	0.105133	0.721784
GO:0016682	oxidoreductase activity, acting on diphenols and related substances as donors, oxygen as acceptor	7	25	0.105133	0.721784
GO:0022857	transmembrane transporter activity	194	1081	0.106145	0.721784
GO:0016655	oxidoreductase activity, acting on NAD(P)H, quinone or similar compound as acceptor	9	35	0.111198	0.737256
GO:0015116	sulfate transmembrane transporter activity	10	40	0.112034	0.737256
GO:1901682	sulfur compound transmembrane transporter activity	10	40	0.112034	0.737256
GO:0005247	voltage-gated chloride channel activity	4	12	0.121975	0.769576
GO:0005254	chloride channel activity	4	12	0.121975	0.769576
GO:0015108	chloride transmembrane transporter activity	4	12	0.121975	0.769576
GO:0016755	transferase activity, transferring amino-acyl groups	4	12	0.121975	0.769576
GO:0004806	triglyceride lipase activity	2	4	0.129869	0.800067
GO:0016174	NAD(P)H oxidase activity	2	4	0.129869	0.800067
GO:0004665	prephenate dehydrogenase (NADP+) activity	3	8	0.132037	0.800067
GO:0008977	prephenate dehydrogenase activity	3	8	0.132037	0.800067
GO:0016757	transferase activity, transferring glycosyl groups	140	778	0.14074	0.837427
GO:0004499	N,N-dimethylaniline monooxygenase activity	6	22	0.142308	0.837427
GO:0004867	serine-type endopeptidase inhibitor activity	6	22	0.142308	0.837427
GO:0016679	oxidoreductase activity, acting on diphenols and related substances as donors	8	32	0.145964	0.85076
GO:0004089	carbonate dehydratase activity	4	13	0.154227	0.866952
GO:0016628	oxidoreductase activity, acting on the CH-CH group of donors, NAD or NADP as acceptor	4	13	0.154227	0.866952
GO:0022836	gated channel activity	14	64	0.161089	0.866952
GO:0004161	dimethylallyltranstransferase activity	1	1	0.165179	0.866952
GO:0017108	5'-flap endonuclease activity	1	1	0.165179	0.866952
GO:0019211	phosphatase activator activity	1	1	0.165179	0.866952
GO:0043142	single-stranded DNA-dependent ATPase activity	1	1	0.165179	0.866952
GO:0048256	flap endonuclease activity	1	1	0.165179	0.866952
GO:0005244	voltage-gated ion channel activity	6	23	0.167157	0.866952
GO:0005253	anion channel activity	6	23	0.167157	0.866952
GO:0008308	voltage-gated anion channel activity	6	23	0.167157	0.866952
GO:0022832	voltage-gated channel activity	6	23	0.167157	0.866952
GO:0099516	ion antiporter activity	6	23	0.167157	0.866952
GO:0046556	alpha-L-arabinofuranosidase activity	3	9	0.174752	0.898725
GO:0050662	coenzyme binding	83	457	0.185453	0.918737
GO:0005452	inorganic anion exchanger activity	4	14	0.189232	0.918737
GO:0008199	ferric iron binding	4	14	0.189232	0.918737
GO:0033926	glycopeptide alpha-N-acetylgalactosaminidase activity	4	14	0.189232	0.918737
GO:0004451	isocitrate lyase activity	2	5	0.193367	0.918737
GO:0004623	phospholipase A2 activity	2	5	0.193367	0.918737
GO:0004657	proline dehydrogenase activity	2	5	0.193367	0.918737
GO:0030410	nicotianamine synthase activity	2	5	0.193367	0.918737
GO:0045300	acyl-[acyl-carrier-protein] desaturase activity	2	5	0.193367	0.918737
GO:0015301	anion:anion antiporter activity	5	19	0.193655	0.918737
GO:0004659	prenyltransferase activity	8	35	0.210848	0.992609
GO:0008134	transcription factor binding	3	10	0.220603	1
GO:0017025	TBP-class protein binding	3	10	0.220603	1
GO:0004650	polygalacturonase activity	12	57	0.22288	1
GO:0005337	nucleoside transmembrane transporter activity	4	15	0.226429	1
GO:0015932	nucleobase-containing compound transmembrane transporter activity	4	15	0.226429	1
GO:0005216	ion channel activity	22	113	0.231659	1
GO:0015267	channel activity	22	113	0.231659	1
GO:0022803	passive transmembrane transporter activity	22	113	0.231659	1
GO:0022838	substrate-specific channel activity	22	113	0.231659	1
GO:0003777	microtubule motor activity	31	164	0.232435	1
GO:0008092	cytoskeletal protein binding	44	239	0.237693	1
GO:0016788	hydrolase activity, acting on ester bonds	161	925	0.24174	1
GO:0008236	serine-type peptidase activity	54	298	0.248059	1
GO:0017171	serine hydrolase activity	54	298	0.248059	1
GO:0010181	FMN binding	6	26	0.250804	1
GO:0016709	oxidoreductase activity, acting on paired donors, with incorporation or reduction of molecular oxygen, NAD(P)H as one donor, and incorporation of one atom of oxygen	6	26	0.250804	1
GO:0005345	purine nucleobase transmembrane transporter activity	2	6	0.259632	1
GO:0015205	nucleobase transmembrane transporter activity	2	6	0.259632	1
GO:0005516	calmodulin binding	12	59	0.261126	1
GO:0008514	organic anion transmembrane transporter activity	10	48	0.261634	1
GO:0016701	oxidoreductase activity, acting on single donors with incorporation of molecular oxygen	20	104	0.263564	1
GO:0004176	ATP-dependent peptidase activity	4	16	0.265247	1
GO:0008661	1-deoxy-D-xylulose-5-phosphate synthase activity	3	11	0.268453	1
GO:0016744	transferase activity, transferring aldehyde or ketonic groups	3	11	0.268453	1
GO:0016833	oxo-acid-lyase activity	3	11	0.268453	1
GO:0005342	organic acid transmembrane transporter activity	9	43	0.272687	1
GO:0015171	amino acid transmembrane transporter activity	9	43	0.272687	1
GO:0046943	carboxylic acid transmembrane transporter activity	9	43	0.272687	1
GO:0016758	transferase activity, transferring hexosyl groups	115	661	0.283604	1
GO:0008017	microtubule binding	35	192	0.28826	1
GO:0032403	protein complex binding	40	222	0.298618	1
GO:0003904	deoxyribodipyrimidine photo-lyase activity	1	2	0.303079	1
GO:0003913	DNA photolyase activity	1	2	0.303079	1
GO:0008515	sucrose transmembrane transporter activity	1	2	0.303079	1
GO:0008987	quinolinate synthetase A activity	1	2	0.303079	1
GO:0009029	tetraacyldisaccharide 4'-kinase activity	1	2	0.303079	1
GO:0015154	disaccharide transmembrane transporter activity	1	2	0.303079	1
GO:0015157	oligosaccharide transmembrane transporter activity	1	2	0.303079	1
GO:0015444	magnesium-importing ATPase activity	1	2	0.303079	1
GO:0015662	ATPase activity, coupled to transmembrane movement of ions, phosphorylative mechanism	1	2	0.303079	1
GO:0016852	sirohydrochlorin cobaltochelatase activity	1	2	0.303079	1
GO:0008131	primary amine oxidase activity	4	17	0.305134	1
GO:0016717	oxidoreductase activity, acting on paired donors, with oxidation of a pair of donors resulting in the reduction of molecular oxygen to two molecules of water	4	17	0.305134	1
GO:0019239	deaminase activity	4	17	0.305134	1
GO:0022891	substrate-specific transmembrane transporter activity	106	612	0.310265	1
GO:0015631	tubulin binding	35	194	0.311036	1
GO:0048038	quinone binding	6	28	0.311868	1
GO:1901505	carbohydrate derivative transporter activity	6	28	0.311868	1
GO:0042132	fructose 1,6-bisphosphate 1-phosphatase activity	3	12	0.317279	1
GO:0052736	beta-glucanase activity	3	12	0.317279	1
GO:0052861	glucan endo-1,3-beta-glucanase activity, C-3 substituted reducing group	3	12	0.317279	1
GO:0052862	glucan endo-1,4-beta-glucanase activity, C-3 substituted reducing group	3	12	0.317279	1
GO:0080019	fatty-acyl-CoA reductase (alcohol-forming) activity	3	12	0.317279	1
GO:0003779	actin binding	9	45	0.321045	1
GO:0003950	NAD+ ADP-ribosyltransferase activity	2	7	0.326018	1
GO:0004564	beta-fructofuranosidase activity	2	7	0.326018	1
GO:0004575	sucrose alpha-glucosidase activity	2	7	0.326018	1
GO:0015926	glucosidase activity	2	7	0.326018	1
GO:0043139	5'-3' DNA helicase activity	2	7	0.326018	1
GO:0090599	alpha-glucosidase activity	2	7	0.326018	1
GO:0003854	3-beta-hydroxy-delta5-steroid dehydrogenase activity	10	51	0.329685	1
GO:0016229	steroid dehydrogenase activity	10	51	0.329685	1
GO:0033764	steroid dehydrogenase activity, acting on the CH-OH group of donors, NAD or NADP as acceptor	10	51	0.329685	1
GO:0048037	cofactor binding	108	627	0.330749	1
GO:0005515	protein binding	881	5273	0.344367	1
GO:0003872	6-phosphofructokinase activity	5	24	0.362972	1
GO:0016298	lipase activity	5	24	0.362972	1
GO:0070566	adenylyltransferase activity	3	13	0.366195	1
GO:0016667	oxidoreductase activity, acting on a sulfur group of donors	34	193	0.369012	1
GO:0008443	phosphofructokinase activity	6	30	0.374962	1
GO:0009982	pseudouridine synthase activity	6	30	0.374962	1
GO:0016641	oxidoreductase activity, acting on the CH-NH2 group of donors, oxygen as acceptor	4	19	0.38608	1
GO:0008373	sialyltransferase activity	2	8	0.390679	1
GO:0071949	FAD binding	5	25	0.398308	1
GO:0003774	motor activity	34	196	0.406182	1
GO:0015075	ion transmembrane transporter activity	100	591	0.412127	1
GO:0004970	ionotropic glutamate receptor activity	7	37	0.412877	1
GO:0005230	extracellular ligand-gated ion channel activity	7	37	0.412877	1
GO:0008066	glutamate receptor activity	7	37	0.412877	1
GO:0015276	ligand-gated ion channel activity	7	37	0.412877	1
GO:0022834	ligand-gated channel activity	7	37	0.412877	1
GO:0004332	fructose-bisphosphate aldolase activity	3	14	0.414457	1
GO:0004402	histone acetyltransferase activity	3	14	0.414457	1
GO:0008889	glycerophosphodiester phosphodiesterase activity	3	14	0.414457	1
GO:0034212	peptide N-acetyltransferase activity	3	14	0.414457	1
GO:0061733	peptide-lysine-N-acetyltransferase activity	3	14	0.414457	1
GO:0008374	O-acyltransferase activity	8	43	0.417621	1
GO:0000213	tRNA-intron endonuclease activity	1	3	0.418205	1
GO:0003689	DNA clamp loader activity	1	3	0.418205	1
GO:0004151	dihydroorotase activity	1	3	0.418205	1
GO:0004474	malate synthase activity	1	3	0.418205	1
GO:0008716	D-alanine-D-alanine ligase activity	1	3	0.418205	1
GO:0016812	hydrolase activity, acting on carbon-nitrogen (but not peptide) bonds, in cyclic amides	1	3	0.418205	1
GO:0016901	oxidoreductase activity, acting on the CH-OH group of donors, quinone or similar compound as acceptor	1	3	0.418205	1
GO:0033170	protein-DNA loading ATPase activity	1	3	0.418205	1
GO:0004869	cysteine-type endopeptidase inhibitor activity	4	20	0.426242	1
GO:0016702	oxidoreductase activity, acting on single donors with incorporation of molecular oxygen, incorporation of two atoms of oxygen	15	85	0.433915	1
GO:0004497	monooxygenase activity	7	38	0.441837	1
GO:0008378	galactosyltransferase activity	7	38	0.441837	1
GO:0003918	DNA topoisomerase type II (ATP-hydrolyzing) activity	2	9	0.452372	1
GO:0004014	adenosylmethionine decarboxylase activity	2	9	0.452372	1
GO:0004725	protein tyrosine phosphatase activity	2	9	0.452372	1
GO:0061505	DNA topoisomerase II activity	2	9	0.452372	1
GO:0004871	signal transducer activity	22	128	0.455634	1
GO:0019203	carbohydrate phosphatase activity	3	15	0.461465	1
GO:0050308	sugar-phosphatase activity	3	15	0.461465	1
GO:0016407	acetyltransferase activity	17	99	0.472058	1
GO:0008080	N-acetyltransferase activity	15	87	0.472229	1
GO:0003690	double-stranded DNA binding	14	81	0.472272	1
GO:0008171	O-methyltransferase activity	14	81	0.472272	1
GO:0015078	hydrogen ion transmembrane transporter activity	31	184	0.482726	1
GO:0004222	metalloendopeptidase activity	15	88	0.491263	1
GO:0051213	dioxygenase activity	15	88	0.491263	1
GO:0015035	protein disulfide oxidoreductase activity	27	161	0.49856	1
GO:0015036	disulfide oxidoreductase activity	27	161	0.49856	1
GO:0005088	Ras guanyl-nucleotide exchange factor activity	5	28	0.502038	1
GO:0005089	Rho guanyl-nucleotide exchange factor activity	5	28	0.502038	1
GO:0005102	receptor binding	3	16	0.506746	1
GO:0008083	growth factor activity	3	16	0.506746	1
GO:0008519	ammonium transmembrane transporter activity	3	16	0.506746	1
GO:0031683	G-protein beta/gamma-subunit complex binding	3	16	0.506746	1
GO:0004106	chorismate mutase activity	2	10	0.510314	1
GO:0004565	beta-galactosidase activity	2	10	0.510314	1
GO:0005375	copper ion transmembrane transporter activity	2	10	0.510314	1
GO:0009001	serine O-acetyltransferase activity	2	10	0.510314	1
GO:0016412	serine O-acyltransferase activity	2	10	0.510314	1
GO:0051015	actin filament binding	2	10	0.510314	1
GO:0004392	heme oxygenase (decyclizing) activity	1	4	0.514317	1
GO:0005451	monovalent cation:proton antiporter activity	1	4	0.514317	1
GO:0008381	mechanically-gated ion channel activity	1	4	0.514317	1
GO:0008430	selenium binding	1	4	0.514317	1
GO:0008897	holo-[acyl-carrier-protein] synthase activity	1	4	0.514317	1
GO:0015491	cation:cation antiporter activity	1	4	0.514317	1
GO:0022833	mechanically gated channel activity	1	4	0.514317	1
GO:0043141	ATP-dependent 5'-3' DNA helicase activity	1	4	0.514317	1
GO:0080048	GDP-D-glucose phosphorylase activity	1	4	0.514317	1
GO:0019200	carbohydrate kinase activity	8	47	0.523583	1
GO:0004888	transmembrane signaling receptor activity	7	41	0.526695	1
GO:0099600	transmembrane receptor activity	7	41	0.526695	1
GO:0016410	N-acyltransferase activity	15	91	0.547386	1
GO:0016671	oxidoreductase activity, acting on a sulfur group of donors, disulfide as acceptor	3	17	0.549948	1
GO:0019900	kinase binding	3	17	0.549948	1
GO:0019901	protein kinase binding	3	17	0.549948	1
GO:0035251	UDP-glucosyltransferase activity	13	79	0.552984	1
GO:0022892	substrate-specific transporter activity	115	702	0.555459	1
GO:0008081	phosphoric diester hydrolase activity	6	36	0.559766	1
GO:0015925	galactosidase activity	2	11	0.564061	1
GO:0009055	electron carrier activity	43	264	0.566221	1
GO:0046872	metal ion binding	471	2871	0.577341	1
GO:0043169	cation binding	477	2910	0.586102	1
GO:0046527	glucosyltransferase activity	13	81	0.591652	1
GO:0000295	adenine nucleotide transmembrane transporter activity	1	5	0.594555	1
GO:0003855	3-dehydroquinate dehydratase activity	1	5	0.594555	1
GO:0004416	hydroxyacylglutathione hydrolase activity	1	5	0.594555	1
GO:0004556	alpha-amylase activity	1	5	0.594555	1
GO:0004609	phosphatidylserine decarboxylase activity	1	5	0.594555	1
GO:0004764	shikimate 3-dehydrogenase (NADP+) activity	1	5	0.594555	1
GO:0005346	purine ribonucleotide transmembrane transporter activity	1	5	0.594555	1
GO:0005347	ATP transmembrane transporter activity	1	5	0.594555	1
GO:0005471	ATP:ADP antiporter activity	1	5	0.594555	1
GO:0005542	folic acid binding	1	5	0.594555	1
GO:0008121	ubiquinol-cytochrome-c reductase activity	1	5	0.594555	1
GO:0008198	ferrous iron binding	1	5	0.594555	1
GO:0008839	4-hydroxy-tetrahydrodipicolinate reductase	1	5	0.594555	1
GO:0015211	purine nucleoside transmembrane transporter activity	1	5	0.594555	1
GO:0015215	nucleotide transmembrane transporter activity	1	5	0.594555	1
GO:0015216	purine nucleotide transmembrane transporter activity	1	5	0.594555	1
GO:0015217	ADP transmembrane transporter activity	1	5	0.594555	1
GO:0015605	organophosphate ester transmembrane transporter activity	1	5	0.594555	1
GO:0016681	oxidoreductase activity, acting on diphenols and related substances as donors, cytochrome as acceptor	1	5	0.594555	1
GO:0072341	modified amino acid binding	1	5	0.594555	1
GO:0050661	NADP binding	8	50	0.598254	1
GO:0004616	phosphogluconate dehydrogenase (decarboxylating) activity	2	12	0.613418	1
GO:0016413	O-acetyltransferase activity	2	12	0.613418	1
GO:0015077	monovalent inorganic cation transmembrane transporter activity	40	250	0.614113	1
GO:0008094	DNA-dependent ATPase activity	6	38	0.615638	1
GO:0051087	chaperone binding	6	38	0.615638	1
GO:0016765	transferase activity, transferring alkyl or aryl (other than methyl) groups	12	76	0.615718	1
GO:0070011	peptidase activity, acting on L-amino acid peptides	135	834	0.61801	1
GO:0003747	translation release factor activity	3	19	0.629213	1
GO:0004470	malic enzyme activity	3	19	0.629213	1
GO:0004471	malate dehydrogenase (decarboxylating) (NAD+) activity	3	19	0.629213	1
GO:0008079	translation termination factor activity	3	19	0.629213	1
GO:0016832	aldehyde-lyase activity	3	19	0.629213	1
GO:0003697	single-stranded DNA binding	4	26	0.64319	1
GO:0032559	adenyl ribonucleotide binding	505	3101	0.653916	1
GO:0008233	peptidase activity	140	871	0.654694	1
GO:0004143	diacylglycerol kinase activity	2	13	0.658367	1
GO:0017089	glycolipid transporter activity	2	13	0.658367	1
GO:0051861	glycolipid binding	2	13	0.658367	1
GO:0001671	ATPase activator activity	1	6	0.66154	1
GO:0003873	6-phosphofructo-2-kinase activity	1	6	0.66154	1
GO:0004618	phosphoglycerate kinase activity	1	6	0.66154	1
GO:0008318	protein prenyltransferase activity	1	6	0.66154	1
GO:0016421	CoA carboxylase activity	1	6	0.66154	1
GO:0016774	phosphotransferase activity, carboxyl group as acceptor	1	6	0.66154	1
GO:0016885	ligase activity, forming carbon-carbon bonds	1	6	0.66154	1
GO:0016888	endodeoxyribonuclease activity, producing 5'-phosphomonoesters	1	6	0.66154	1
GO:0045156	electron transporter, transferring electrons within the cyclic electron transport pathway of photosynthesis activity	1	6	0.66154	1
GO:0047746	chlorophyllase activity	1	6	0.66154	1
GO:0080123	jasmonate-amino synthetase activity	1	6	0.66154	1
GO:0004620	phospholipase activity	3	20	0.665032	1
GO:0016157	sucrose synthase activity	3	20	0.665032	1
GO:0019104	DNA N-glycosylase activity	3	20	0.665032	1
GO:0019207	kinase regulator activity	3	20	0.665032	1
GO:0019887	protein kinase regulator activity	3	20	0.665032	1
GO:0070569	uridylyltransferase activity	3	20	0.665032	1
GO:0008047	enzyme activator activity	8	53	0.666587	1
GO:0030554	adenyl nucleotide binding	505	3107	0.672572	1
GO:0008375	acetylglucosaminyltransferase activity	12	80	0.688451	1
GO:0016799	hydrolase activity, hydrolyzing N-glycosyl compounds	3	21	0.698256	1
GO:0016278	lysine N-methyltransferase activity	5	35	0.707943	1
GO:0016279	protein-lysine N-methyltransferase activity	5	35	0.707943	1
GO:0018024	histone-lysine N-methyltransferase activity	5	35	0.707943	1
GO:0042054	histone methyltransferase activity	5	35	0.707943	1
GO:0008757	S-adenosylmethionine-dependent methyltransferase activity	8	55	0.708015	1
GO:0003852	2-isopropylmalate synthase activity	1	7	0.71746	1
GO:0003968	RNA-directed RNA polymerase activity	1	7	0.71746	1
GO:0004784	superoxide dismutase activity	1	7	0.71746	1
GO:0016721	oxidoreductase activity, acting on superoxide radicals as acceptor	1	7	0.71746	1
GO:0016743	carboxyl- or carbamoyltransferase activity	1	7	0.71746	1
GO:0019789	SUMO transferase activity	1	7	0.71746	1
GO:1901677	phosphate transmembrane transporter activity	1	7	0.71746	1
GO:0008237	metallopeptidase activity	15	102	0.728706	1
GO:0016814	hydrolase activity, acting on carbon-nitrogen (but not peptide) bonds, in cyclic amidines	4	29	0.728987	1
GO:0022890	inorganic cation transmembrane transporter activity	51	331	0.729737	1
GO:0004177	aminopeptidase activity	2	15	0.735566	1
GO:0051539	4 iron, 4 sulfur cluster binding	2	15	0.735566	1
GO:0004611	phosphoenolpyruvate carboxykinase activity	3	23	0.75706	1
GO:0097159	organic cyclic compound binding	1299	7979	0.762504	1
GO:1901363	heterocyclic compound binding	1299	7979	0.762504	1
GO:0003729	mRNA binding	1	8	0.764143	1
GO:0003830	beta-1,4-mannosylglycoprotein 4-beta-N-acetylglucosaminyltransferase activity	1	8	0.764143	1
GO:0003909	DNA ligase activity	1	8	0.764143	1
GO:0003910	DNA ligase (ATP) activity	1	8	0.764143	1
GO:0004066	asparagine synthase (glutamine-hydrolyzing) activity	1	8	0.764143	1
GO:0004421	hydroxymethylglutaryl-CoA synthase activity	1	8	0.764143	1
GO:0016886	ligase activity, forming phosphoric ester bonds	1	8	0.764143	1
GO:0044822	poly(A) RNA binding	1	8	0.764143	1
GO:0016149	translation release factor activity, codon specific	2	16	0.768254	1
GO:0046915	transition metal ion transmembrane transporter activity	2	16	0.768254	1
GO:0016887	ATPase activity	66	431	0.769939	1
GO:0004872	receptor activity	10	72	0.77194	1
GO:0038023	signaling receptor activity	10	72	0.77194	1
GO:0060089	molecular transducer activity	10	72	0.77194	1
GO:0005096	GTPase activator activity	6	45	0.77583	1
GO:0016638	oxidoreductase activity, acting on the CH-NH2 group of donors	4	31	0.776981	1
GO:0016615	malate dehydrogenase activity	3	24	0.782797	1
GO:0016835	carbon-oxygen lyase activity	16	113	0.786325	1
GO:0003916	DNA topoisomerase activity	2	17	0.797362	1
GO:0004396	hexokinase activity	2	17	0.797362	1
GO:0005536	glucose binding	2	17	0.797362	1
GO:0015020	glucuronosyltransferase activity	2	17	0.797362	1
GO:0016843	amine-lyase activity	2	17	0.797362	1
GO:0016844	strictosidine synthase activity	2	17	0.797362	1
GO:0048029	monosaccharide binding	2	17	0.797362	1
GO:2001070	starch binding	2	17	0.797362	1
GO:0019208	phosphatase regulator activity	4	32	0.798325	1
GO:0016614	oxidoreductase activity, acting on CH-OH group of donors	35	238	0.799204	1
GO:0004520	endodeoxyribonuclease activity	1	9	0.803114	1
GO:0004860	protein kinase inhibitor activity	1	9	0.803114	1
GO:0004861	cyclin-dependent protein serine/threonine kinase inhibitor activity	1	9	0.803114	1
GO:0015144	carbohydrate transmembrane transporter activity	1	9	0.803114	1
GO:0017150	tRNA dihydrouridine synthase activity	1	9	0.803114	1
GO:0019210	kinase inhibitor activity	1	9	0.803114	1
GO:0030291	protein serine/threonine kinase inhibitor activity	1	9	0.803114	1
GO:0051119	sugar transmembrane transporter activity	1	9	0.803114	1
GO:1901476	carbohydrate transporter activity	1	9	0.803114	1
GO:0015095	magnesium ion transmembrane transporter activity	3	25	0.806235	1
GO:0016790	thiolester hydrolase activity	3	25	0.806235	1
GO:0072509	divalent inorganic cation transmembrane transporter activity	3	25	0.806235	1
GO:0004722	protein serine/threonine phosphatase activity	23	161	0.806841	1
GO:0005085	guanyl-nucleotide exchange factor activity	6	47	0.810958	1
GO:0008170	N-methyltransferase activity	5	40	0.813125	1
GO:0008173	RNA methyltransferase activity	4	33	0.817986	1
GO:0004185	serine-type carboxypeptidase activity	12	89	0.818823	1
GO:0016763	transferase activity, transferring pentosyl groups	2	18	0.823179	1
GO:0019139	cytokinin dehydrogenase activity	2	18	0.823179	1
GO:0044877	macromolecular complex binding	41	280	0.823464	1
GO:0008276	protein methyltransferase activity	5	41	0.830034	1
GO:0070008	serine-type exopeptidase activity	13	97	0.832458	1
GO:0004549	tRNA-specific ribonuclease activity	1	10	0.835648	1
GO:0004664	prephenate dehydratase activity	1	10	0.835648	1
GO:0019842	vitamin binding	4	34	0.836039	1
GO:0003677	DNA binding	343	2173	0.840043	1
GO:0004180	carboxypeptidase activity	12	91	0.841347	1
GO:0005543	phospholipid binding	12	91	0.841347	1
GO:0016892	endoribonuclease activity, producing 3'-phosphomonoesters	2	19	0.845999	1
GO:0016894	endonuclease activity, active with either ribo- or deoxyribonucleic acids and producing 3'-phosphomonoesters	2	19	0.845999	1
GO:0031072	heat shock protein binding	2	19	0.845999	1
GO:0008601	protein phosphatase type 2A regulator activity	3	27	0.846734	1
GO:0030976	thiamine pyrophosphate binding	3	27	0.846734	1
GO:0016597	amino acid binding	5	43	0.860105	1
GO:0031406	carboxylic acid binding	5	43	0.860105	1
GO:0043177	organic acid binding	5	43	0.860105	1
GO:0000062	fatty-acyl-CoA binding	1	11	0.862806	1
GO:0004356	glutamate-ammonia ligase activity	1	11	0.862806	1
GO:0004367	glycerol-3-phosphate dehydrogenase [NAD+] activity	1	11	0.862806	1
GO:0004645	phosphorylase activity	1	11	0.862806	1
GO:0009678	hydrogen-translocating pyrophosphatase activity	1	11	0.862806	1
GO:0010277	chlorophyllide a oxygenase [overall] activity	1	11	0.862806	1
GO:0016211	ammonia ligase activity	1	11	0.862806	1
GO:0016880	acid-ammonia (or amide) ligase activity	1	11	0.862806	1
GO:0008324	cation transmembrane transporter activity	54	371	0.864318	1
GO:0030695	GTPase regulator activity	7	58	0.864698	1
GO:0016866	intramolecular transferase activity	10	80	0.871139	1
GO:0019829	cation-transporting ATPase activity	5	44	0.873386	1
GO:0042625	ATPase coupled ion transmembrane transporter activity	5	44	0.873386	1
GO:0034061	DNA polymerase activity	3	29	0.87966	1
GO:0036442	hydrogen-exporting ATPase activity	3	29	0.87966	1
GO:0046912	transferase activity, transferring acyl groups, acyl groups converted into alkyl on transfer	3	29	0.87966	1
GO:0046961	proton-transporting ATPase activity, rotational mechanism	3	29	0.87966	1
GO:0004197	cysteine-type endopeptidase activity	2	21	0.883774	1
GO:0004478	methionine adenosyltransferase activity	1	12	0.885478	1
GO:0016703	oxidoreductase activity, acting on single donors with incorporation of molecular oxygen, incorporation of one atom of oxygen (internal monooxygenases or internal mixed function oxidases)	1	12	0.885478	1
GO:0060590	ATPase regulator activity	1	12	0.885478	1
GO:0043167	ion binding	1080	6727	0.889172	1
GO:0005509	calcium ion binding	24	179	0.892316	1
GO:0008408	3'-5' exonuclease activity	4	38	0.893884	1
GO:0016840	carbon-nitrogen lyase activity	2	22	0.899261	1
GO:0016830	carbon-carbon lyase activity	15	119	0.9027	1
GO:0005092	GDP-dissociation inhibitor activity	1	13	0.904404	1
GO:0005094	Rho GDP-dissociation inhibitor activity	1	13	0.904404	1
GO:0015079	potassium ion transmembrane transporter activity	4	39	0.905197	1
GO:0000155	phosphorelay sensor kinase activity	3	31	0.906133	1
GO:0004673	protein histidine kinase activity	3	31	0.906133	1
GO:0005057	receptor signaling protein activity	3	31	0.906133	1
GO:0016775	phosphotransferase activity, nitrogenous group as acceptor	3	31	0.906133	1
GO:0019888	protein phosphatase regulator activity	3	31	0.906133	1
GO:0008565	protein transporter activity	5	47	0.906966	1
GO:0016627	oxidoreductase activity, acting on the CH-CH group of donors	6	55	0.910086	1
GO:0060589	nucleoside-triphosphatase regulator activity	8	70	0.910334	1
GO:0008238	exopeptidase activity	15	121	0.915193	1
GO:0016645	oxidoreductase activity, acting on the CH-NH group of donors	4	40	0.915427	1
GO:1901681	sulfur compound binding	4	40	0.915427	1
GO:0004525	ribonuclease III activity	1	14	0.920203	1
GO:0004536	deoxyribonuclease activity	1	14	0.920203	1
GO:0008137	NADH dehydrogenase (ubiquinone) activity	1	14	0.920203	1
GO:0016538	cyclin-dependent protein serine/threonine kinase regulator activity	1	14	0.920203	1
GO:0016872	intramolecular lyase activity	1	14	0.920203	1
GO:0032296	double-stranded RNA-specific ribonuclease activity	1	14	0.920203	1
GO:0046873	metal ion transmembrane transporter activity	15	122	0.920922	1
GO:0000166	nucleotide binding	616	3908	0.921408	1
GO:1901265	nucleoside phosphate binding	616	3908	0.921408	1
GO:0001076	transcription factor activity, RNA polymerase II transcription factor binding	2	24	0.924622	1
GO:0001104	RNA polymerase II transcription cofactor activity	2	24	0.924622	1
GO:0003993	acid phosphatase activity	3	33	0.927216	1
GO:0051536	iron-sulfur cluster binding	12	102	0.928863	1
GO:0051540	metal cluster binding	12	102	0.928863	1
GO:0042626	ATPase activity, coupled to transmembrane movement of substances	18	145	0.930483	1
GO:0003995	acyl-CoA dehydrogenase activity	1	15	0.933391	1
GO:0004435	phosphatidylinositol phospholipase C activity	1	15	0.933391	1
GO:0004629	phospholipase C activity	1	15	0.933391	1
GO:0008725	DNA-3-methyladenine glycosylase activity	1	15	0.933391	1
GO:0016780	phosphotransferase activity, for other substituted phosphate groups	1	15	0.933391	1
GO:0043733	DNA-3-methylbase glycosylase activity	1	15	0.933391	1
GO:0003887	DNA-directed DNA polymerase activity	2	25	0.934917	1
GO:0004003	ATP-dependent DNA helicase activity	2	25	0.934917	1
GO:0008026	ATP-dependent helicase activity	2	25	0.934917	1
GO:0070035	purine NTP-dependent helicase activity	2	25	0.934917	1
GO:0016811	hydrolase activity, acting on carbon-nitrogen (but not peptide) bonds, in linear amides	3	34	0.936039	1
GO:0044769	ATPase activity, coupled to transmembrane movement of ions, rotational mechanism	3	34	0.936039	1
GO:0016820	hydrolase activity, acting on acid anhydrides, catalyzing transmembrane movement of substances	20	161	0.938981	1
GO:0004527	exonuclease activity	5	51	0.939479	1
GO:0042623	ATPase activity, coupled	30	231	0.942025	1
GO:0005544	calcium-dependent phospholipid binding	2	26	0.943868	1
GO:0003905	alkylbase DNA N-glycosylase activity	1	16	0.9444	1
GO:0008312	7S RNA binding	1	16	0.9444	1
GO:0033897	ribonuclease T2 activity	1	16	0.9444	1
GO:0004842	ubiquitin-protein transferase activity	24	191	0.94651	1
GO:0019787	ubiquitin-like protein transferase activity	25	198	0.946678	1
GO:0036094	small molecule binding	625	3993	0.94946	1
GO:0010333	terpene synthase activity	3	36	0.950792	1
GO:0005524	ATP binding	413	2678	0.951009	1
GO:0016836	hydro-lyase activity	6	61	0.95127	1
GO:0004721	phosphoprotein phosphatase activity	26	207	0.952946	1
GO:0005086	ARF guanyl-nucleotide exchange factor activity	1	17	0.95359	1
GO:0008417	fucosyltransferase activity	1	17	0.95359	1
GO:0043022	ribosome binding	1	17	0.95359	1
GO:0015399	primary active transmembrane transporter activity	19	159	0.956688	1
GO:0015405	P-P-bond-hydrolysis-driven transmembrane transporter activity	19	159	0.956688	1
GO:0016307	phosphatidylinositol phosphate kinase activity	3	37	0.956915	1
GO:0005319	lipid transporter activity	4	46	0.958531	1
GO:0008234	cysteine-type peptidase activity	21	174	0.958911	1
GO:0016810	hydrolase activity, acting on carbon-nitrogen (but not peptide) bonds	8	79	0.961228	1
GO:0016831	carboxy-lyase activity	8	79	0.961228	1
GO:0004129	cytochrome-c oxidase activity	1	18	0.961262	1
GO:0016675	oxidoreductase activity, acting on a heme group of donors	1	18	0.961262	1
GO:0016676	oxidoreductase activity, acting on a heme group of donors, oxygen as acceptor	1	18	0.961262	1
GO:0016846	carbon-sulfur lyase activity	1	18	0.961262	1
GO:0051537	2 iron, 2 sulfur cluster binding	1	18	0.961262	1
GO:0008194	UDP-glycosyltransferase activity	27	218	0.963273	1
GO:0016881	acid-amino acid ligase activity	2	29	0.964205	1
GO:0015002	heme-copper terminal oxidase activity	1	19	0.967665	1
GO:0043021	ribonucleoprotein complex binding	1	19	0.967665	1
GO:0016616	oxidoreductase activity, acting on the CH-OH group of donors, NAD or NADP as acceptor	24	199	0.967963	1
GO:0016791	phosphatase activity	36	283	0.968327	1
GO:0016838	carbon-oxygen lyase activity, acting on phosphates	3	40	0.971266	1
GO:0008270	zinc ion binding	191	1303	0.972394	1
GO:0008641	small protein activating enzyme activity	1	20	0.97301	1
GO:0016877	ligase activity, forming carbon-sulfur bonds	1	20	0.97301	1
GO:0004012	phospholipid-translocating ATPase activity	2	31	0.973599	1
GO:0005548	phospholipid transporter activity	2	31	0.973599	1
GO:0005488	binding	2262	14029	0.973996	1
GO:0004519	endonuclease activity	7	75	0.974061	1
GO:0003712	transcription cofactor activity	6	67	0.974609	1
GO:0003755	peptidyl-prolyl cis-trans isomerase activity	6	67	0.974609	1
GO:0016859	cis-trans isomerase activity	6	67	0.974609	1
GO:0016829	lyase activity	37	294	0.974901	1
GO:0016620	oxidoreductase activity, acting on the aldehyde or oxo group of donors, NAD or NADP as acceptor	3	41	0.974945	1
GO:0004743	pyruvate kinase activity	2	32	0.977353	1
GO:0016893	endonuclease activity, active with either ribo- or deoxyribonucleic acids and producing 5'-phosphomonoesters	2	32	0.977353	1
GO:0030955	potassium ion binding	2	32	0.977353	1
GO:0031420	alkali metal ion binding	2	32	0.977353	1
GO:0016624	oxidoreductase activity, acting on the aldehyde or oxo group of donors, disulfide as acceptor	1	21	0.977472	1
GO:0033218	amide binding	1	21	0.977472	1
GO:0046933	proton-transporting ATP synthase activity, rotational mechanism	1	21	0.977472	1
GO:0042578	phosphoric ester hydrolase activity	42	331	0.978118	1
GO:0043492	ATPase activity, coupled to movement of substances	20	176	0.978625	1
GO:0097367	carbohydrate derivative binding	542	3527	0.978643	1
GO:0051287	NAD binding	10	102	0.980945	1
GO:0032553	ribonucleotide binding	534	3484	0.981332	1
GO:0016787	hydrolase activity	638	4134	0.981946	1
GO:0001883	purine nucleoside binding	531	3469	0.982663	1
GO:0032550	purine ribonucleoside binding	531	3469	0.982663	1
GO:0051082	unfolded protein binding	7	79	0.983141	1
GO:0043168	anion binding	613	3983	0.98344	1
GO:0030170	pyridoxal phosphate binding	14	135	0.984154	1
GO:0032555	purine ribonucleotide binding	528	3458	0.985167	1
GO:0000989	transcription factor activity, transcription factor binding	6	72	0.985628	1
GO:0004521	endoribonuclease activity	3	45	0.985646	1
GO:0008138	protein tyrosine/serine/threonine phosphatase activity	2	35	0.985766	1
GO:0016884	carbon-nitrogen ligase activity, with glutamine as amido-N-donor	2	35	0.985766	1
GO:0032549	ribonucleoside binding	531	3479	0.985826	1
GO:0017076	purine nucleotide binding	531	3480	0.986112	1
GO:0001882	nucleoside binding	531	3482	0.986671	1
GO:0003843	1,3-beta-D-glucan synthase activity	1	24	0.9869	1
GO:0016891	endoribonuclease activity, producing 5'-phosphomonoesters	1	26	0.990874	1
GO:0008168	methyltransferase activity	54	431	0.99148	1
GO:0004427	inorganic diphosphatase activity	1	27	0.992383	1
GO:0008289	lipid binding	18	176	0.993539	1
GO:0016903	oxidoreductase activity, acting on the aldehyde or oxo group of donors	4	62	0.994807	1
GO:0003924	GTPase activity	8	99	0.995346	1
GO:0003743	translation initiation factor activity	4	63	0.995469	1
GO:0016741	transferase activity, transferring one-carbon groups	55	450	0.995703	1
GO:0019843	rRNA binding	2	43	0.99598	1
GO:0004540	ribonuclease activity	3	54	0.996077	1
GO:0003899	DNA-directed RNA polymerase activity	7	94	0.996998	1
GO:0000988	transcription factor activity, protein binding	6	86	0.997365	1
GO:0034062	RNA polymerase activity	8	105	0.997668	1
GO:0008483	transaminase activity	1	35	0.998207	1
GO:0016769	transferase activity, transferring nitrogenous groups	1	35	0.998207	1
GO:0019899	enzyme binding	3	60	0.998392	1
GO:0004518	nuclease activity	15	168	0.99848	1
GO:0009378	four-way junction helicase activity	2	51	0.998897	1
GO:0004812	aminoacyl-tRNA ligase activity	5	84	0.999016	1
GO:0004298	threonine-type endopeptidase activity	1	39	0.99913	1
GO:0019205	nucleobase-containing compound kinase activity	1	39	0.99913	1
GO:0070003	threonine-type peptidase activity	1	39	0.99913	1
GO:0016875	ligase activity, forming carbon-oxygen bonds	5	88	0.999431	1
GO:0016876	ligase activity, forming aminoacyl-tRNA and related compounds	5	88	0.999431	1
GO:0008135	translation factor activity, RNA binding	7	110	0.999591	1
GO:0042393	histone binding	1	46	0.999755	1
GO:0035639	purine ribonucleoside triphosphate binding	436	3035	0.999757	1
GO:0016779	nucleotidyltransferase activity	20	228	0.99977	1
GO:0016879	ligase activity, forming carbon-nitrogen bonds	6	105	0.999781	1
GO:0017111	nucleoside-triphosphatase activity	142	1112	0.999836	1
GO:0016462	pyrophosphatase activity	145	1142	0.999898	1
GO:0016853	isomerase activity	23	262	0.999909	1
GO:0016818	hydrolase activity, acting on acid anhydrides, in phosphorus-containing anhydrides	146	1159	0.999939	1
GO:0016817	hydrolase activity, acting on acid anhydrides	148	1181	0.99996	1
GO:0003678	DNA helicase activity	35	369	0.999967	1
GO:0003676	nucleic acid binding	492	3524	0.999997	1
GO:0004386	helicase activity	36	411	0.999999	1
GO:0000287	magnesium ion binding	9	188	1	1
GO:0016874	ligase activity	14	239	1	1
GO:0019001	guanyl nucleotide binding	26	374	1	1
GO:0005525	GTP binding	23	358	1	1
GO:0032561	guanyl ribonucleotide binding	23	358	1	1
GO:0003723	RNA binding	43	594	1	1
GO:0005198	structural molecule activity	44	653	1	1
GO:0003735	structural constituent of ribosome	35	587	1	1

## Sheet: Table S4
Table S4 Cellular Component of GO functional annotation
GO ID	Description	GeneRatio (1018)	BgRatio (6905)	P-value	FDR
GO:0005618	cell wall	69	193	1.5895e-13	2.16967e-11
GO:0030312	external encapsulating structure	69	193	1.5895e-13	2.16967e-11
GO:0071944	cell periphery	85	335	1.19043e-07	1.08329e-05
GO:0016020	membrane	575	3494	2.70986e-05	0.00184948
GO:0031224	intrinsic component of membrane	296	1675	7.66571e-05	0.00418548
GO:0031012	extracellular matrix	12	27	0.000200741	0.0091337
GO:0016021	integral component of membrane	279	1605	0.000453817	0.0176989
GO:0005875	microtubule associated complex	41	194	0.00939261	0.320523
GO:0044452	nucleolar part	3	4	0.0113754	0.336749
GO:0048046	apoplast	16	62	0.0155075	0.336749
GO:0005576	extracellular region	22	94	0.0164725	0.336749
GO:0031429	box H/ACA snoRNP complex	2	2	0.0217172	0.336749
GO:0005834	heterotrimeric G-protein complex	5	12	0.0222032	0.336749
GO:0009898	cytoplasmic side of plasma membrane	5	12	0.0222032	0.336749
GO:0019897	extrinsic component of plasma membrane	5	12	0.0222032	0.336749
GO:0031234	extrinsic component of cytoplasmic side of plasma membrane	5	12	0.0222032	0.336749
GO:0098552	side of membrane	5	12	0.0222032	0.336749
GO:0098562	cytoplasmic side of membrane	5	12	0.0222032	0.336749
GO:0030964	NADH dehydrogenase complex	3	5	0.0253275	0.363916
GO:0044425	membrane part	331	2066	0.0279485	0.376612
GO:0031225	anchored component of membrane	8	26	0.0289702	0.376612
GO:0044435	plastid part	12	50	0.0556569	0.690651
GO:0005732	small nucleolar ribonucleoprotein complex	3	7	0.0705328	0.774115
GO:0009532	plastid stroma	3	7	0.0705328	0.774115
GO:0005871	kinesin complex	31	162	0.0724027	0.774115
GO:0009536	plastid	22	109	0.0737252	0.774115
GO:0005856	cytoskeleton	60	347	0.0991844	0.965896
GO:0015630	microtubule cytoskeleton	46	260	0.102474	0.965896
GO:0005697	telomerase holoenzyme complex	2	4	0.106142	0.965896
GO:0072588	box H/ACA RNP complex	2	4	0.106142	0.965896
GO:0005759	mitochondrial matrix	4	14	0.139537	1
GO:0005811	lipid particle	4	14	0.139537	1
GO:0012511	monolayer-surrounded lipid storage body	4	14	0.139537	1
GO:0005578	proteinaceous extracellular matrix	1	1	0.147429	1
GO:0009528	plastid inner membrane	1	1	0.147429	1
GO:0042170	plastid membrane	1	1	0.147429	1
GO:0000794	condensed nuclear chromosome	2	5	0.160019	1
GO:0030896	checkpoint clamp complex	2	5	0.160019	1
GO:0005730	nucleolus	3	10	0.173048	1
GO:0044454	nuclear chromosome part	6	27	0.197996	1
GO:0000785	chromatin	16	87	0.2044	1
GO:0005956	protein kinase CK2 complex	2	6	0.217448	1
GO:0000790	nuclear chromatin	4	17	0.234283	1
GO:0031011	Ino80 complex	4	17	0.234283	1
GO:0033202	DNA helicase complex	4	17	0.234283	1
GO:0070603	SWI/SNF superfamily-type complex	4	17	0.234283	1
GO:0097346	INO80-type complex	4	17	0.234283	1
GO:0000793	condensed chromosome	5	23	0.244047	1
GO:0044815	DNA packaging complex	14	78	0.253294	1
GO:0044427	chromosomal part	23	135	0.256848	1
GO:0044430	cytoskeletal part	52	323	0.262993	1
GO:0005684	U2-type spliceosomal complex	1	2	0.273142	1
GO:0005887	integral component of plasma membrane	1	2	0.273142	1
GO:0019008	molybdopterin synthase complex	1	2	0.273142	1
GO:0030686	90S preribosome	1	2	0.273142	1
GO:0034457	Mpp10 complex	1	2	0.273142	1
GO:0071008	U2-type post-mRNA release spliceosomal complex	1	2	0.273142	1
GO:0071014	post-mRNA release spliceosomal complex	1	2	0.273142	1
GO:0009534	chloroplast thylakoid	8	43	0.295308	1
GO:0031976	plastid thylakoid	8	43	0.295308	1
GO:0044434	chloroplast part	8	43	0.295308	1
GO:0000228	nuclear chromosome	7	38	0.324262	1
GO:0000786	nucleosome	12	70	0.332765	1
GO:0032993	protein-DNA complex	12	70	0.332765	1
GO:0000796	condensin complex	2	8	0.334677	1
GO:0031984	organelle subcompartment	8	45	0.3419	1
GO:0005739	mitochondrion	27	169	0.355891	1
GO:0005694	chromosome	26	163	0.362941	1
GO:0005657	replication fork	1	3	0.380333	1
GO:0005663	DNA replication factor C complex	1	3	0.380333	1
GO:0005747	mitochondrial respiratory chain complex I	1	3	0.380333	1
GO:0009526	plastid envelope	1	3	0.380333	1
GO:0044421	extracellular region part	1	3	0.380333	1
GO:0045271	respiratory chain complex I	1	3	0.380333	1
GO:0005746	mitochondrial respiratory chain	2	9	0.391649	1
GO:0016471	vacuolar proton-transporting V-type ATPase complex	2	9	0.391649	1
GO:0098803	respiratory chain complex	2	9	0.391649	1
GO:0015629	actin cytoskeleton	13	81	0.416429	1
GO:0009538	photosystem I reaction center	3	16	0.426915	1
GO:0009341	beta-galactosidase complex	2	10	0.446299	1
GO:0009507	chloroplast	11	70	0.460103	1
GO:0019898	extrinsic component of membrane	9	57	0.468091	1
GO:0000221	vacuolar proton-transporting V-type ATPase, V1 domain	1	4	0.47173	1
GO:0005666	DNA-directed RNA polymerase III complex	1	4	0.47173	1
GO:0005674	transcription factor TFIIF complex	1	4	0.47173	1
GO:0005750	mitochondrial respiratory chain complex III	1	4	0.47173	1
GO:0031226	intrinsic component of plasma membrane	1	4	0.47173	1
GO:0045275	respiratory chain complex III	1	4	0.47173	1
GO:0043233	organelle lumen	25	166	0.487697	1
GO:0070013	intracellular organelle lumen	25	166	0.487697	1
GO:0070469	respiratory chain	2	11	0.498074	1
GO:0000428	DNA-directed RNA polymerase complex	7	45	0.502651	1
GO:0030880	RNA polymerase complex	7	45	0.502651	1
GO:0055029	nuclear DNA-directed RNA polymerase complex	7	45	0.502651	1
GO:0031974	membrane-enclosed lumen	25	168	0.51369	1
GO:0030014	CCR4-NOT complex	1	5	0.549657	1
GO:1990204	oxidoreductase complex	9	62	0.575293	1
GO:0016591	DNA-directed RNA polymerase II, holoenzyme	6	41	0.575332	1
GO:0005669	transcription factor TFIID complex	2	13	0.591798	1
GO:0016593	Cdc73/Paf1 complex	2	13	0.591798	1
GO:0090575	RNA polymerase II transcription factor complex	4	28	0.608656	1
GO:0005742	mitochondrial outer membrane translocase complex	1	6	0.616099	1
GO:0030915	Smc5-Smc6 complex	1	6	0.616099	1
GO:0098799	outer mitochondrial membrane protein complex	1	6	0.616099	1
GO:1902495	transmembrane transporter complex	1	6	0.616099	1
GO:1990351	transporter complex	1	6	0.616099	1
GO:0044459	plasma membrane part	8	57	0.617461	1
GO:0042765	GPI-anchor transamidase complex	2	14	0.633514	1
GO:0030684	preribosome	3	22	0.649883	1
GO:0031981	nuclear lumen	21	152	0.662841	1
GO:0033176	proton-transporting V-type ATPase complex	4	30	0.664764	1
GO:0008023	transcription elongation factor complex	2	15	0.671815	1
GO:0033179	proton-transporting V-type ATPase, V0 domain	2	15	0.671815	1
GO:0005672	transcription factor TFIIA complex	1	7	0.672747	1
GO:0005784	Sec61 translocon complex	1	7	0.672747	1
GO:0071256	translocon complex	1	7	0.672747	1
GO:0030176	integral component of endoplasmic reticulum membrane	3	23	0.680403	1
GO:0031227	intrinsic component of endoplasmic reticulum membrane	3	23	0.680403	1
GO:0061695	transferase complex, transferring phosphorus-containing groups	7	53	0.682864	1
GO:0098797	plasma membrane protein complex	7	53	0.682864	1
GO:0044798	nuclear transcription factor complex	4	31	0.690668	1
GO:0070069	cytochrome complex	2	16	0.706801	1
GO:0005744	mitochondrial inner membrane presequence translocase complex	1	8	0.721042	1
GO:0005849	mRNA cleavage factor complex	1	8	0.721042	1
GO:0035267	NuA4 histone acetyltransferase complex	1	8	0.721042	1
GO:0005773	vacuole	2	17	0.738616	1
GO:0005774	vacuolar membrane	2	17	0.738616	1
GO:0044437	vacuolar part	2	17	0.738616	1
GO:0005886	plasma membrane	9	71	0.738677	1
GO:0005791	rough endoplasmic reticulum	1	9	0.762217	1
GO:0008290	F-actin capping protein complex	1	9	0.762217	1
GO:0015935	small ribosomal subunit	1	9	0.762217	1
GO:0030867	rough endoplasmic reticulum membrane	1	9	0.762217	1
GO:0005885	Arp2/3 protein complex	2	18	0.767433	1
GO:0032040	small-subunit processome	2	18	0.767433	1
GO:0044429	mitochondrial part	12	96	0.774999	1
GO:0009522	photosystem I	4	35	0.779843	1
GO:0000159	protein phosphatase type 2A complex	3	27	0.782637	1
GO:0008287	protein serine/threonine phosphatase complex	3	27	0.782637	1
GO:1903293	phosphatase complex	3	27	0.782637	1
GO:0009512	cytochrome b6f complex	1	10	0.797319	1
GO:0033180	proton-transporting V-type ATPase, V1 domain	1	10	0.797319	1
GO:0043189	H4/H2A histone acetyltransferase complex	1	10	0.797319	1
GO:0070461	SAGA-type complex	1	10	0.797319	1
GO:1902562	H4 histone acetyltransferase complex	1	10	0.797319	1
GO:0005743	mitochondrial inner membrane	5	44	0.797768	1
GO:0044455	mitochondrial membrane part	4	36	0.79864	1
GO:0098798	mitochondrial protein complex	4	36	0.79864	1
GO:0005741	mitochondrial outer membrane	3	28	0.803514	1
GO:0031968	organelle outer membrane	3	28	0.803514	1
GO:0005667	transcription factor complex	5	45	0.813813	1
GO:0000123	histone acetyltransferase complex	2	20	0.816848	1
GO:0031248	protein acetyltransferase complex	2	20	0.816848	1
GO:1902493	acetyltransferase complex	2	20	0.816848	1
GO:0005819	spindle	3	29	0.822679	1
GO:0009331	glycerol-3-phosphate dehydrogenase complex	1	11	0.827243	1
GO:0019866	organelle inner membrane	6	54	0.827822	1
GO:0005777	peroxisome	4	38	0.832332	1
GO:0042579	microbody	4	38	0.832332	1
GO:0098800	inner mitochondrial membrane protein complex	3	30	0.840226	1
GO:0031300	intrinsic component of organelle membrane	4	39	0.847335	1
GO:0031301	integral component of organelle membrane	4	39	0.847335	1
GO:0005654	nucleoplasm	12	103	0.849845	1
GO:0044451	nucleoplasm part	12	103	0.849845	1
GO:0000439	core TFIIH complex	1	12	0.852753	1
GO:0005779	integral component of peroxisomal membrane	1	12	0.852753	1
GO:0031231	intrinsic component of peroxisomal membrane	1	12	0.852753	1
GO:0016459	myosin complex	3	32	0.870849	1
GO:0031966	mitochondrial membrane	8	74	0.872467	1
GO:0033177	proton-transporting two-sector ATPase complex, proton-transporting domain	5	50	0.879284	1
GO:0009654	photosystem II oxygen evolving complex	4	42	0.88569	1
GO:0005874	microtubule	5	53	0.908269	1
GO:0000775	chromosome, centromeric region	1	15	0.908838	1
GO:0005905	coated pit	1	15	0.908838	1
GO:0012507	ER to Golgi transport vesicle membrane	1	15	0.908838	1
GO:0012510	trans-Golgi network transport vesicle membrane	1	15	0.908838	1
GO:0030125	clathrin vesicle coat	1	15	0.908838	1
GO:0030127	COPII vesicle coat	1	15	0.908838	1
GO:0030130	clathrin coat of trans-Golgi network vesicle	1	15	0.908838	1
GO:0030132	clathrin coat of coated pit	1	15	0.908838	1
GO:0030134	ER to Golgi transport vesicle	1	15	0.908838	1
GO:0030136	clathrin-coated vesicle	1	15	0.908838	1
GO:0030140	trans-Golgi network transport vesicle	1	15	0.908838	1
GO:0030665	clathrin-coated vesicle membrane	1	15	0.908838	1
GO:0098589	membrane region	1	15	0.908838	1
GO:0016592	mediator complex	2	26	0.913502	1
GO:0000145	exocyst	7	71	0.915446	1
GO:0005938	cell cortex	7	71	0.915446	1
GO:0044448	cell cortex part	7	71	0.915446	1
GO:0099568	cytoplasmic region	7	71	0.915446	1
GO:0005778	peroxisomal membrane	1	16	0.922308	1
GO:0031903	microbody membrane	1	16	0.922308	1
GO:0044438	microbody part	1	16	0.922308	1
GO:0044439	peroxisomal part	1	16	0.922308	1
GO:0005740	mitochondrial envelope	8	82	0.931611	1
GO:0005801	cis-Golgi network	1	17	0.933788	1
GO:0098687	chromosomal region	1	17	0.933788	1
GO:0099512	supramolecular fiber	5	57	0.937346	1
GO:0099513	polymeric cytoskeletal fiber	5	57	0.937346	1
GO:0009579	thylakoid	18	165	0.940132	1
GO:0045261	proton-transporting ATP synthase complex, catalytic core F(1)	1	18	0.943574	1
GO:0048500	signal recognition particle	1	18	0.943574	1
GO:0042651	thylakoid membrane	4	49	0.944167	1
GO:0019867	outer membrane	3	40	0.94752	1
GO:0030133	transport vesicle	2	30	0.948656	1
GO:0030658	transport vesicle membrane	2	30	0.948656	1
GO:0033178	proton-transporting two-sector ATPase complex, catalytic domain	4	50	0.949809	1
GO:0016469	proton-transporting two-sector ATPase complex	10	105	0.958133	1
GO:1902494	catalytic complex	34	300	0.966487	1
GO:0005643	nuclear pore	1	22	0.970246	1
GO:0005634	nucleus	155	1193	0.973799	1
GO:0044391	ribosomal subunit	4	57	0.976772	1
GO:0000148	1,3-beta-D-glucan synthase complex	1	24	0.978397	1
GO:0005635	nuclear envelope	1	24	0.978397	1
GO:0005794	Golgi apparatus	4	58	0.97926	1
GO:0031967	organelle envelope	10	116	0.983276	1
GO:0031975	envelope	10	116	0.983276	1
GO:0005798	Golgi-associated vesicle	1	26	0.984316	1
GO:0030660	Golgi-associated vesicle membrane	1	26	0.984316	1
GO:0030118	clathrin coat	1	27	0.986637	1
GO:0012506	vesicle membrane	2	41	0.988478	1
GO:0016023	cytoplasmic, membrane-bounded vesicle	2	41	0.988478	1
GO:0030120	vesicle coat	2	41	0.988478	1
GO:0030135	coated vesicle	2	41	0.988478	1
GO:0030659	cytoplasmic vesicle membrane	2	41	0.988478	1
GO:0030662	coated vesicle membrane	2	41	0.988478	1
GO:0031410	cytoplasmic vesicle	2	41	0.988478	1
GO:0031982	vesicle	2	41	0.988478	1
GO:0031988	membrane-bounded vesicle	2	41	0.988478	1
GO:0044433	cytoplasmic vesicle part	2	41	0.988478	1
GO:0098805	whole membrane	8	102	0.988499	1
GO:0005681	spliceosomal complex	1	28	0.988615	1
GO:0000139	Golgi membrane	2	42	0.989975	1
GO:0045259	proton-transporting ATP synthase complex	1	31	0.99296	1
GO:0009523	photosystem II	5	78	0.993221	1
GO:0005789	endoplasmic reticulum membrane	7	100	0.994574	1
GO:0042175	nuclear outer membrane-endoplasmic reticulum membrane network	7	100	0.994574	1
GO:0044432	endoplasmic reticulum part	7	100	0.994574	1
GO:0015934	large ribosomal subunit	1	34	0.995648	1
GO:0044422	organelle part	134	1101	0.996759	1
GO:0044446	intracellular organelle part	134	1101	0.996759	1
GO:0044428	nuclear part	24	262	0.997722	1
GO:0009521	photosystem	9	128	0.997749	1
GO:0044431	Golgi apparatus part	2	53	0.99789	1
GO:0005839	proteasome core complex	1	40	0.998338	1
GO:0043231	intracellular membrane-bounded organelle	227	1794	0.998544	1
GO:1990234	transferase complex	10	143	0.998685	1
GO:0043227	membrane-bounded organelle	227	1797	0.998695	1
GO:0030117	membrane coat	3	70	0.998839	1
GO:0048475	coated membrane	3	70	0.998839	1
GO:0044436	thylakoid part	10	146	0.99903	1
GO:0034357	photosynthetic membrane	9	137	0.999111	1
GO:0000502	proteasome complex	1	50	0.999666	1
GO:0098588	bounding membrane of organelle	16	218	0.99977	1
GO:0031090	organelle membrane	22	274	0.999789	1
GO:0043228	non-membrane-bounded organelle	129	1128	0.999816	1
GO:0043232	intracellular non-membrane-bounded organelle	129	1128	0.999816	1
GO:0005783	endoplasmic reticulum	9	165	0.99996	1
GO:0098796	membrane protein complex	37	431	0.999973	1
GO:0043234	protein complex	139	1291	0.999998	1
GO:0012505	endomembrane system	15	270	1	1
GO:0043226	organelle	335	2817	1	1
GO:0043229	intracellular organelle	335	2817	1	1
GO:0005623	cell	481	3924	1	1
GO:0044464	cell part	481	3924	1	1
GO:0030529	intracellular ribonucleoprotein complex	47	700	1	1
GO:1990904	ribonucleoprotein complex	47	700	1	1
GO:0005840	ribosome	36	596	1	1
GO:0044444	cytoplasmic part	113	1335	1	1
GO:0005622	intracellular	408	3682	1	1
GO:0005737	cytoplasm	132	1591	1	1
GO:0032991	macromolecular complex	185	1988	1	1
GO:0044424	intracellular part	389	3542	1	1

## Sheet: Table S5
Table S5 KEGG enrichment analysis of the 8784 DEGs under HT treatment
KEGG A class	KEGG B class	Pathway	Enrich (1409)	All (11021)	P-value	FDR	Pathway ID
Metabolism	Carbohydrate metabolism	Pentose and glucuronate interconversions	79	243	5.21e-16	6.82e-14	ko00040
Metabolism	Biosynthesis of other secondary metabolites	Phenylpropanoid biosynthesis	104	426	1.77e-11	1.16e-09	ko00940
Metabolism	Carbohydrate metabolism	Starch and sucrose metabolism	117	544	4.26e-09	1.86e-07	ko00500
Organismal Systems	Environmental adaptation	Plant-pathogen interaction	104	469	5.92e-09	1.94e-07	ko04626
Metabolism	Biosynthesis of other secondary metabolites	Isoflavonoid biosynthesis	19	44	5.58e-07	1.46e-05	ko00943
Metabolism	Metabolism of terpenoids and polyketides	Diterpenoid biosynthesis	24	67	1.19e-06	2.6e-05	ko00904
Metabolism	Lipid metabolism	alpha-Linolenic acid metabolism	36	132	5.72e-06	0.000107	ko00592
Organismal Systems	Environmental adaptation	Circadian rhythm - plant	31	123	0.000127302	0.00208	ko04712
Environmental Information Processing	Signal transduction	Plant hormone signal transduction	134	809	0.000713773	0.0104	ko04075
Metabolism	Metabolism of other amino acids	Cyanoamino acid metabolism	30	130	0.000815091	0.0107	ko00460
Metabolism	Metabolism of other amino acids	Taurine and hypotaurine metabolism	11	34	0.00247254	0.0294	ko00430
Metabolism	Carbohydrate metabolism	Galactose metabolism	31	147	0.00311013	0.034	ko00052
Metabolism	Biosynthesis of other secondary metabolites	Glucosinolate biosynthesis	5	10	0.00489882	0.0494	ko00966
Metabolism	Metabolism of other amino acids	Glutathione metabolism	38	202	0.00878227	0.0822	ko00480
Metabolism	Biosynthesis of other secondary metabolites	Flavonoid biosynthesis	24	118	0.0134071	0.117	ko00941
Metabolism	Metabolism of terpenoids and polyketides	Zeatin biosynthesis	11	45	0.0235153	0.193	ko00908
Metabolism	Energy metabolism	Nitrogen metabolism	17	82	0.0285023	0.22	ko00910
Metabolism	Metabolism of terpenoids and polyketides	Monoterpenoid biosynthesis	6	21	0.0429318	0.312	ko00902
Metabolism	Amino acid metabolism	Tryptophan metabolism	14	71	0.0633951	0.424	ko00380
Metabolism	Amino acid metabolism	Tyrosine metabolism	23	130	0.0647145	0.424	ko00350
Metabolism	Lipid metabolism	Linoleic acid metabolism	12	61	0.0827383	0.516	ko00591
Metabolism	Lipid metabolism	Glycerophospholipid metabolism	36	225	0.089939	0.532	ko00564
Metabolism	Carbohydrate metabolism	Ascorbate and aldarate metabolism	17	95	0.093417	0.532	ko00053
Metabolism	Biosynthesis of other secondary metabolites	Isoquinoline alkaloid biosynthesis	14	76	0.0999257	0.545	ko00950
Metabolism	Glycan biosynthesis and metabolism	Other types of O-glycan biosynthesis	6	26	0.105403	0.552	ko00514
Metabolism	Global and Overview	Degradation of aromatic compounds	7	33	0.119925	0.604	ko01220
Metabolism	Biosynthesis of other secondary metabolites	Anthocyanin biosynthesis	1	1	0.127847	0.62	ko00942
Metabolism	Metabolism of cofactors and vitamins	Ubiquinone and other terpenoid-quinone biosynthesis	19	115	0.143732	0.672	ko00130
Metabolism	Glycan biosynthesis and metabolism	Glycosphingolipid biosynthesis - ganglio series	3	11	0.157252	0.71	ko00604
Metabolism	Lipid metabolism	Glycerolipid metabolism	23	151	0.213076	0.922	ko00561
Metabolism	Amino acid metabolism	Arginine and proline metabolism	23	152	0.222624	0.922	ko00330
Genetic Information Processing	Folding, sorting and degradation	Sulfur relay system	5	26	0.232527	0.922	ko04122
Metabolism	Global and Overview	Biosynthesis of secondary metabolites	1	2	0.239359	0.922	ko01110
Metabolism	Global and Overview	Biosynthesis of antibiotics	1	2	0.239359	0.922	ko01130
Metabolism	Global and Overview	Metabolic pathways	11	69	0.262715	0.971	ko01100
Genetic Information Processing	Folding, sorting and degradation	SNARE interactions in vesicular transport	15	98	0.266782	0.971	ko04130
Metabolism	Metabolism of cofactors and vitamins	Vitamin B6 metabolism	5	29	0.3098	1	ko00750
Metabolism	Biosynthesis of other secondary metabolites	Tropane, piperidine and pyridine alkaloid biosynthesis	11	73	0.327809	1	ko00960
Metabolism	Global and Overview	Microbial metabolism in diverse environments	1	3	0.336622	1	ko01120
Metabolism	Glycan biosynthesis and metabolism	Glycosphingolipid biosynthesis - globo series	4	23	0.338088	1	ko00603
Metabolism	Carbohydrate metabolism	Fructose and mannose metabolism	21	148	0.338567	1	ko00051
Metabolism	Lipid metabolism	Arachidonic acid metabolism	6	38	0.357044	1	ko00590
Metabolism	Metabolism of cofactors and vitamins	Thiamine metabolism	5	31	0.36312	1	ko00730
Metabolism	Metabolism of terpenoids and polyketides	Carotenoid biosynthesis	11	78	0.412946	1	ko00906
Metabolism	Amino acid metabolism	Phenylalanine metabolism	15	109	0.421946	1	ko00360
Metabolism	Metabolism of other amino acids	beta-Alanine metabolism	15	109	0.421946	1	ko00410
Metabolism	Carbohydrate metabolism	Inositol phosphate metabolism	18	132	0.422863	1	ko00562
Metabolism	Carbohydrate metabolism	Pentose phosphate pathway	16	117	0.427052	1	ko00030
Genetic Information Processing	Folding, sorting and degradation	Protein processing in endoplasmic reticulum	65	495	0.427581	1	ko04141
Metabolism	Metabolism of terpenoids and polyketides	Limonene and pinene degradation	4	26	0.429753	1	ko00903
Metabolism	Biosynthesis of other secondary metabolites	Monobactam biosynthesis	3	19	0.445475	1	ko00261
Metabolism	Metabolism of terpenoids and polyketides	Brassinosteroid biosynthesis	4	27	0.45967	1	ko00905
Metabolism	Metabolism of cofactors and vitamins	Lipoic acid metabolism	2	12	0.465671	1	ko00785
Environmental Information Processing	Signal transduction	Phosphatidylinositol signaling system	19	145	0.49162	1	ko04070
Metabolism	Biosynthesis of other secondary metabolites	Caffeine metabolism	1	5	0.495448	1	ko00232
Metabolism	Biosynthesis of other secondary metabolites	Stilbenoid, diarylheptanoid and gingerol biosynthesis	9	68	0.510049	1	ko00945
Metabolism	Energy metabolism	Oxidative phosphorylation	44	343	0.515393	1	ko00190
Metabolism	Carbohydrate metabolism	Glycolysis / Gluconeogenesis	38	296	0.515837	1	ko00010
Metabolism	Metabolism of cofactors and vitamins	Nicotinate and nicotinamide metabolism	7	54	0.545557	1	ko00760
Metabolism	Carbohydrate metabolism	Amino sugar and nucleotide sugar metabolism	42	332	0.555118	1	ko00520
Metabolism	Lipid metabolism	Steroid biosynthesis	15	120	0.578898	1	ko00100
Metabolism	Lipid metabolism	Fatty acid elongation	8	64	0.583746	1	ko00062
Metabolism	Lipid metabolism	Cutin, suberine and wax biosynthesis	8	64	0.583746	1	ko00073
Metabolism	Carbohydrate metabolism	Pyruvate metabolism	28	225	0.591927	1	ko00620
Metabolism	Lipid metabolism	Ether lipid metabolism	8	65	0.602018	1	ko00565
Metabolism	Metabolism of cofactors and vitamins	Folate biosynthesis	5	43	0.658587	1	ko00790
Metabolism	Lipid metabolism	Fatty acid degradation	14	118	0.659668	1	ko00071
Metabolism	Lipid metabolism	Sphingolipid metabolism	7	61	0.677938	1	ko00600
Metabolism	Lipid metabolism	Synthesis and degradation of ketone bodies	2	18	0.690063	1	ko00072
Metabolism	Glycan biosynthesis and metabolism	Glycosaminoglycan degradation	4	37	0.713918	1	ko00531
Metabolism	Metabolism of other amino acids	Selenocompound metabolism	4	38	0.733772	1	ko00450
Metabolism	Biosynthesis of other secondary metabolites	Flavone and flavonol biosynthesis	2	20	0.745327	1	ko00944
Metabolism	Lipid metabolism	Biosynthesis of unsaturated fatty acids	7	68	0.783126	1	ko01040
Metabolism	Metabolism of terpenoids and polyketides	Sesquiterpenoid and triterpenoid biosynthesis	3	32	0.79508	1	ko00909
Metabolism	Metabolism of terpenoids and polyketides	Terpenoid backbone biosynthesis	12	113	0.795094	1	ko00900
Metabolism	Energy metabolism	Carbon fixation in photosynthetic organisms	19	174	0.802365	1	ko00710
Metabolism	Amino acid metabolism	Valine, leucine and isoleucine biosynthesis	5	52	0.811927	1	ko00290
Metabolism	Carbohydrate metabolism	Butanoate metabolism	5	52	0.811927	1	ko00650
Metabolism	Carbohydrate metabolism	Propanoate metabolism	7	72	0.83049	1	ko00640
Metabolism	Energy metabolism	Sulfur metabolism	8	82	0.839335	1	ko00920
Metabolism	Amino acid metabolism	Glycine, serine and threonine metabolism	16	158	0.872451	1	ko00260
Metabolism	Metabolism of cofactors and vitamins	Pantothenate and CoA biosynthesis	7	77	0.877753	1	ko00770
Genetic Information Processing	Folding, sorting and degradation	RNA degradation	26	247	0.881327	1	ko03018
Metabolism	Lipid metabolism	Fatty acid biosynthesis	9	98	0.89409	1	ko00061
Metabolism	Amino acid metabolism	Phenylalanine, tyrosine and tryptophan biosynthesis	10	108	0.898437	1	ko00400
Metabolism	Metabolism of cofactors and vitamins	Porphyrin and chlorophyll metabolism	9	99	0.90054	1	ko00860
Cellular Processes	Transport and catabolism	Peroxisome	19	191	0.905751	1	ko04146
Cellular Processes	Transport and catabolism	Regulation of autophagy	10	110	0.910102	1	ko04140
Metabolism	Amino acid metabolism	Valine, leucine and isoleucine degradation	10	111	0.915499	1	ko00280
Metabolism	Amino acid metabolism	Cysteine and methionine metabolism	25	247	0.917302	1	ko00270
Metabolism	Amino acid metabolism	Lysine degradation	6	73	0.918569	1	ko00310
Metabolism	Glycan biosynthesis and metabolism	Glycosylphosphatidylinositol(GPI)-anchor biosynthesis	4	53	0.920829	1	ko00563
Genetic Information Processing	Translation	mRNA surveillance pathway	27	266	0.922139	1	ko03015
Genetic Information Processing	Replication and repair	Base excision repair	8	94	0.92632	1	ko03410
Metabolism	Global and Overview	Fatty acid metabolism	16	170	0.930504	1	ko01212
Metabolism	Carbohydrate metabolism	C5-Branched dibasic acid metabolism	1	20	0.935322	1	ko00660
Metabolism	Metabolism of cofactors and vitamins	Biotin metabolism	2	34	0.943096	1	ko00780
Genetic Information Processing	Replication and repair	Non-homologous end-joining	1	21	0.943606	1	ko03450
Metabolism	Amino acid metabolism	Histidine metabolism	4	57	0.94463	1	ko00340
Genetic Information Processing	Transcription	Basal transcription factors	9	109	0.948719	1	ko03022
Environmental Information Processing	Membrane transport	ABC transporters	4	58	0.949456	1	ko02010
Metabolism	Global and Overview	2-Oxocarboxylic acid metabolism	12	144	0.965063	1	ko01210
Metabolism	Carbohydrate metabolism	Citrate cycle (TCA cycle)	9	117	0.97102	1	ko00020
Metabolism	Energy metabolism	Photosynthesis - antenna proteins	2	40	0.971342	1	ko00196
Metabolism	Metabolism of cofactors and vitamins	One carbon pool by folate	3	53	0.973	1	ko00670
Cellular Processes	Transport and catabolism	Endocytosis	44	447	0.978723	1	ko04144
Metabolism	Amino acid metabolism	Lysine biosynthesis	1	29	0.98117	1	ko00300
Metabolism	Amino acid metabolism	Arginine biosynthesis	6	91	0.981252	1	ko00220
Metabolism	Carbohydrate metabolism	Glyoxylate and dicarboxylate metabolism	13	164	0.982227	1	ko00630
Cellular Processes	Transport and catabolism	Phagosome	18	217	0.986329	1	ko04145
Genetic Information Processing	Folding, sorting and degradation	Proteasome	9	128	0.987444	1	ko03050
Genetic Information Processing	Replication and repair	Homologous recombination	18	222	0.99	1	ko03440
Metabolism	Amino acid metabolism	Alanine, aspartate and glutamate metabolism	9	139	0.994839	1	ko00250
Genetic Information Processing	Transcription	Spliceosome	37	416	0.995391	1	ko03040
Genetic Information Processing	Translation	Ribosome biogenesis in eukaryotes	15	204	0.995529	1	ko03008
Genetic Information Processing	Transcription	RNA polymerase	5	95	0.995545	1	ko03020
Metabolism	Glycan biosynthesis and metabolism	Other glycan degradation	1	41	0.996373	1	ko00511
Metabolism	Global and Overview	Carbon metabolism	58	613	0.996411	1	ko01200
Metabolism	Glycan biosynthesis and metabolism	N-Glycan biosynthesis	4	91	0.998154	1	ko00510
Genetic Information Processing	Replication and repair	DNA replication	17	237	0.998171	1	ko03030
Metabolism	Nucleotide metabolism	Pyrimidine metabolism	22	289	0.99832	1	ko00240
Genetic Information Processing	Folding, sorting and degradation	Protein export	5	109	0.998916	1	ko03060
Metabolism	Energy metabolism	Photosynthesis	11	181	0.99903	1	ko00195
Genetic Information Processing	Replication and repair	Mismatch repair	13	207	0.999299	1	ko03430
Genetic Information Processing	Translation	Aminoacyl-tRNA biosynthesis	5	115	0.99942	1	ko00970
Metabolism	Nucleotide metabolism	Purine metabolism	26	368	0.999881	1	ko00230
Genetic Information Processing	Replication and repair	Nucleotide excision repair	16	264	0.999902	1	ko03420
Metabolism	Global and Overview	Biosynthesis of amino acids	40	567	0.999998	1	ko01230
Genetic Information Processing	Folding, sorting and degradation	Ubiquitin mediated proteolysis	15	297	0.999998	1	ko04120
Genetic Information Processing	Translation	Ribosome	41	714	1	1	ko03010
Genetic Information Processing	Translation	RNA transport	16	348	1	1	ko03013

## Sheet: TableS6
Table S6 Down-regulated genes in anther/pollen wall development (NF1HT vs YF1HT)
Gene ID	Description	NF1NT fpkm	YF1NT fpkm	NF1HT fpkm	YF1HT fpkm	KEGG A class	KEGG B class	Pathway
Pectate lyase (PLs)
Glyma.01G042700	PREDICTED: probable pectate lyase 3 [Glycine max]	19.0167	10.0967	10.4967	0.903333	Metabolism	Carbohydrate metabolism	ko00040//Pentose and glucuronate interconversions
Glyma.02G020600	PREDICTED: pectate lyase-like [Glycine max]	25.6433	14.1333	13.0733	1.11333	Metabolism	Carbohydrate metabolism	ko00040//Pentose and glucuronate interconversions
Glyma.04G173900	PREDICTED: probable pectate lyase P59 [Glycine max]	4.12667	2.56667	2.44	0.103333	Metabolism	Carbohydrate metabolism	ko00040//Pentose and glucuronate interconversions
Glyma.05G044000	PREDICTED: probable pectate lyase 18 [Glycine max]	71.43	73.5067	170.683	99.44	Metabolism	Carbohydrate metabolism	ko00040//Pentose and glucuronate interconversions
Glyma.08G296900	PREDICTED: pectate lyase-like [Glycine max]	121.737	66.7067	83.8	16.83	Metabolism	Carbohydrate metabolism	ko00040//Pentose and glucuronate interconversions
Glyma.11G244800	PREDICTED: probable pectate lyase 5 [Vigna radiata var. radiata] [Vigna radiata]	0.001	0.0633333	0.203333	0.11	Metabolism	Carbohydrate metabolism	ko00040//Pentose and glucuronate interconversions
Glyma.13G064700	PREDICTED: pectate lyase [Glycine max]	255.5	142.18	207.88	92.3667	Metabolism	Carbohydrate metabolism	ko00040//Pentose and glucuronate interconversions
Glyma.17G126500	PREDICTED: probable pectate lyase 18 [Glycine max]	27.0333	24.13	54.1167	29.6433	Metabolism	Carbohydrate metabolism	ko00040//Pentose and glucuronate interconversions
Glyma.18G012300	PREDICTED: LOW QUALITY PROTEIN: probable pectate lyase 5 [Glycine max]	0.79	0.24	1.23	0.216667	Metabolism	Carbohydrate metabolism	ko00040//Pentose and glucuronate interconversions
Glyma.18G255900	PREDICTED: pectate lyase-like [Glycine max]	23.1733	11.59	12.15	2.03	Metabolism	Carbohydrate metabolism	ko00040//Pentose and glucuronate interconversions
Glyma.19G020200	PREDICTED: pectate lyase-like [Glycine max]	71.8267	43.4767	61.85	18.0433	Metabolism	Carbohydrate metabolism	ko00040//Pentose and glucuronate interconversions
Total		620.278	388.69	617.923	260.8
Pectinesterase (Pectin methylesterase, PMEs)
Glyma.01G066000	PREDICTED: pectinesterase PPME1 [Glycine max]	15.9533	8.03333	8.09333	0.393333	Metabolism	Carbohydrate metabolism	ko00500//Starch and sucrose metabolism;ko00040//Pentose and glucuronate interconversions
Glyma.01G066100	PREDICTED: pectinesterase PPME1 [Glycine max]	7.99333	6.55	7.31333	0.543333	Metabolism	Carbohydrate metabolism	ko00500//Starch and sucrose metabolism;ko00040//Pentose and glucuronate interconversions
Glyma.01G066300	PREDICTED: pectinesterase PPME1 [Glycine max]	18.49	6.67333	6.33333	0.383333	Metabolism	Carbohydrate metabolism	ko00500//Starch and sucrose metabolism;ko00040//Pentose and glucuronate interconversions
Glyma.01G068100	PREDICTED: pectinesterase PPME1-like [Glycine max]	1.35333	0.856667	0.86	0.0966667	Metabolism	Carbohydrate metabolism	ko00500//Starch and sucrose metabolism;ko00040//Pentose and glucuronate interconversions
Glyma.01G138000	PREDICTED: pectinesterase 2-like [Glycine max]	0.286667	0.233333	0.163333	0.0233333	Metabolism	Carbohydrate metabolism	ko00500//Starch and sucrose metabolism;ko00040//Pentose and glucuronate interconversions
Glyma.02G008300	PREDICTED: pectinesterase-like [Glycine max]	231.657	124.383	141.353	54.7133	Metabolism	Carbohydrate metabolism	ko00500//Starch and sucrose metabolism;ko00040//Pentose and glucuronate interconversions
Glyma.02G008400	PREDICTED: pectinesterase-like [Glycine max]	13.3367	7.83333	7.39333	0.8	Metabolism	Carbohydrate metabolism	ko00500//Starch and sucrose metabolism;ko00040//Pentose and glucuronate interconversions
Glyma.02G124800	Pectinesterase PPME1-like protein [Glycine soja]	5.21333	5	3.8	0.16	Metabolism	Carbohydrate metabolism	ko00500//Starch and sucrose metabolism;ko00040//Pentose and glucuronate interconversions
Glyma.02G299200	PREDICTED: pectinesterase QRT1-like [Glycine max]	0.616667	0.206667	0.24	0.11	Metabolism	Carbohydrate metabolism	ko00500//Starch and sucrose metabolism;ko00040//Pentose and glucuronate interconversions
Glyma.02G299300	PREDICTED: pectinesterase QRT1-like [Glycine max]	0.256667	0.246667	0.0566667	0.001	Metabolism	Carbohydrate metabolism	ko00500//Starch and sucrose metabolism;ko00040//Pentose and glucuronate interconversions
Glyma.03G029000	PREDICTED: pectinesterase 2-like [Glycine max]	0.0333333	0.03	0.0133333	0.001	Metabolism	Carbohydrate metabolism	ko00500//Starch and sucrose metabolism;ko00040//Pentose and glucuronate interconversions
Glyma.03G029100	PREDICTED: pectinesterase 2-like [Glycine max]	0.446667	0.4	0.0766667	0.0333333	Metabolism	Carbohydrate metabolism	ko00500//Starch and sucrose metabolism;ko00040//Pentose and glucuronate interconversions
Glyma.03G029400	PREDICTED: pectinesterase 2-like [Glycine max]	1.21	0.853333	0.933333	0.413333	Metabolism	Carbohydrate metabolism	ko00500//Starch and sucrose metabolism;ko00040//Pentose and glucuronate interconversions
Glyma.03G223400	PREDICTED: pectinesterase [Glycine max]	110.123	60.2267	55.6033	11.3133	Metabolism	Carbohydrate metabolism	ko00500//Starch and sucrose metabolism;ko00040//Pentose and glucuronate interconversions
Glyma.05G236800	PREDICTED: pectinesterase-like [Glycine max]	2.31	1.64667	43.9467	21.6367	Metabolism	Carbohydrate metabolism	ko00500//Starch and sucrose metabolism;ko00040//Pentose and glucuronate interconversions
Glyma.09G035100	PREDICTED: probable pectinesterase 67 [Glycine max]	2.77	1.23	0.983333	0.17	-	-	-
Glyma.10G009000	PREDICTED: pectinesterase-like [Glycine max]	11.2467	5.69	5.40333	1.04333	Metabolism	Carbohydrate metabolism	ko00500//Starch and sucrose metabolism;ko00040//Pentose and glucuronate interconversions
Glyma.10G136900	PREDICTED: pectinesterase-like [Glycine max]	15.6233	8.03	5.58	0.906667	Metabolism	Carbohydrate metabolism	ko00500//Starch and sucrose metabolism;ko00040//Pentose and glucuronate interconversions
Glyma.10G137000	PREDICTED: pectinesterase-like [Glycine max]	32.3433	21.4333	13.7933	3.77667	Metabolism	Carbohydrate metabolism	ko00500//Starch and sucrose metabolism;ko00040//Pentose and glucuronate interconversions
Glyma.14G014500	Pectinesterase QRT1 [Glycine soja]	0.0733333	0.186667	0.16	0.0233333	Metabolism	Carbohydrate metabolism	ko00500//Starch and sucrose metabolism;ko00040//Pentose and glucuronate interconversions
Glyma.19G220600	PREDICTED: LOW QUALITY PROTEIN: pectinesterase-like [Glycine max]	175.79	107.77	143.547	64.8533	Metabolism	Carbohydrate metabolism	ko00500//Starch and sucrose metabolism;ko00040//Pentose and glucuronate interconversions
Total		647.127	367.513	445.647	161.395
Polygalacturonase (PGs)
Glyma.01G027900	PREDICTED: polygalacturonase At1g48100-like [Glycine max]	0.0466667	0.0133333	0.09	0.0233333	Metabolism	Carbohydrate metabolism	ko00500//Starch and sucrose metabolism;ko00040//Pentose and glucuronate interconversions
Glyma.04G143200	PREDICTED: polygalacturonase [Glycine max]	47.9233	27.0267	28.91	4.64	Metabolism	Carbohydrate metabolism	ko00500//Starch and sucrose metabolism;ko00040//Pentose and glucuronate interconversions
Glyma.04G157500	PREDICTED: polygalacturonase-like [Glycine max]	41.2667	20.5	24.3533	2.82333	Metabolism	Carbohydrate metabolism	ko00500//Starch and sucrose metabolism;ko00040//Pentose and glucuronate interconversions
Glyma.04G157600	PREDICTED: polygalacturonase-like [Glycine max]	21.96	10.2967	11.3733	0.886667	Metabolism	Carbohydrate metabolism	ko00500//Starch and sucrose metabolism;ko00040//Pentose and glucuronate interconversions
Glyma.04G157700	PREDICTED: polygalacturonase-like [Glycine max]	21.49	11.75	13.4333	1.77667	Metabolism	Carbohydrate metabolism	ko00500//Starch and sucrose metabolism;ko00040//Pentose and glucuronate interconversions
Glyma.06G203000	PREDICTED: polygalacturonase-like [Glycine max]	0.09	0.0466667	0.0333333	0.0166667	Metabolism	Carbohydrate metabolism	ko00500//Starch and sucrose metabolism;ko00040//Pentose and glucuronate interconversions
Glyma.06G207300	PREDICTED: polygalacturonase-like [Glycine max]	20.03	11.09	15.6333	3.38333	Metabolism	Carbohydrate metabolism	ko00500//Starch and sucrose metabolism;ko00040//Pentose and glucuronate interconversions
Glyma.08G087900	PREDICTED: polygalacturonase At1g48100-like [Glycine max]	5.84	5.75333	16.9733	6.95	-	-	-
Glyma.09G021100	PREDICTED: polygalacturonase-like [Glycine max]	0.0533333	0.001	0.0533333	0.001	Metabolism	Carbohydrate metabolism	ko00500//Starch and sucrose metabolism;ko00040//Pentose and glucuronate interconversions
Glyma.09G031600	PREDICTED: polygalacturonase At1g48100-like [Glycine max]	9.33	8.06333	32.2433	14.6967	-	-	-
Glyma.09G256100	PREDICTED: probable polygalacturonase [Glycine max]	3.06667	4.06667	9.43	4.25667	-	-	-
Glyma.10G230900	PREDICTED: probable polygalacturonase [Glycine max]	0.0866667	0.001	0.0266667	0.001	-	-	-
Glyma.11G160600	PREDICTED: polygalacturonase-like [Glycine max]	1.12667	1.14667	1.01667	0.363333	-	-	-
Glyma.14G006100	PREDICTED: polygalacturonase-like isoform X2 [Glycine max]	6.24	3.47667	3.8	0.693333	Metabolism	Carbohydrate metabolism	ko00500//Starch and sucrose metabolism;ko00040//Pentose and glucuronate interconversions
Glyma.15G008900	PREDICTED: probable polygalacturonase At1g80170 [Glycine max]	0.0566667	0.0433333	0.0133333	0.001	-	-	-
Glyma.17G029700	PREDICTED: probable polygalacturonase [Glycine max]	0.85	0.386667	2.46	0.9	-	-	-
Glyma.18G054500	PREDICTED: polygalacturonase-like [Glycine max]	0.106667	0.0666667	0.286667	0.0566667	-	-	-
Total		179.563	103.729	160.13	41.4697
Exopolygalacturonase (Exo-PGs)
Glyma.02G016300	PREDICTED: exopolygalacturonase clone GBGE184-like [Glycine max]	10.7267	5.17667	4.11667	0.186667	Metabolism	Carbohydrate metabolism	ko00500//Starch and sucrose metabolism;ko00040//Pentose and glucuronate interconversions
Glyma.07G245100	PREDICTED: exopolygalacturonase [Glycine max]	34.39	18.9567	21.47	4.53667	Metabolism	Carbohydrate metabolism	ko00500//Starch and sucrose metabolism;ko00040//Pentose and glucuronate interconversions
Glyma.09G041600	PREDICTED: exopolygalacturonase-like [Glycine max]	0.436667	0.176667	0.223333	0.08	Metabolism	Carbohydrate metabolism	ko00500//Starch and sucrose metabolism;ko00040//Pentose and glucuronate interconversions
Glyma.15G151800	PREDICTED: exopolygalacturonase-like [Glycine max]	0.843333	0.536667	0.47	0.01	Metabolism	Carbohydrate metabolism	ko00500//Starch and sucrose metabolism;ko00040//Pentose and glucuronate interconversions
Total		46.3967	24.8467	26.28	4.81333
Cellulose synthase
Glyma.02G286100	PREDICTED: cellulose synthase-like protein D4 [Glycine max]	1.23667	0.713333	0.833333	0.293333
Glyma.09G119000	PREDICTED: cellulose synthase-like protein D1 [Glycine max]	2.07333	1.06667	0.943333	0.323333
Glyma.14G029200	PREDICTED: cellulose synthase-like protein D4 [Glycine max]	1.96667	1.32333	1.42	0.706667
Total		5.27667	3.10333	3.19667	1.32333
Pollen-specific small CDPK-interacting protein
Glyma.01G018500	pollen-specific small CDPK-interacting protein 1 [Petunia integrifolia subsp. inflata] [Petunia integrifolia]	3.32	1.57333	1.03333	0.0866667
Glyma.03G113900	pollen-specific small CDPK-interacting protein 1 [Petunia integrifolia subsp. inflata] [Petunia integrifolia]	5.05667	2.83667	2.90667	0.323333
Glyma.07G112800	pollen-specific small CDPK-interacting protein 1 [Petunia integrifolia subsp. inflata] [Petunia integrifolia]	18.64	8.91667	10.2533	0.58
Total		27.0167	13.3267	14.1933	0.99

## Sheet: Table S7
Table S7 Down-regulated genes in carbohydrate metabolism and sugar transport (NF1HT vs YF1HT)
Gene ID	Description	NF1NT fpkm	YF1NT fpkm	NF1HT fpkm	YF1HT fpkm	KEGG A class	KEGG B class	Pathway
Beta-glucosidase
Glyma.12G222800	PREDICTED: beta-glucosidase 18-like [Glycine max]	0.326667	0.3	0.346667	0.0666667	Metabolism	Metabolism of other amino acids;Biosynthesis of other secondary metabolites;Carbohydrate metabolism	ko00500//Starch and sucrose metabolism;ko00940//Phenylpropanoid biosynthesis;ko00460//Cyanoamino acid metabolism
Glyma.13G343000	PREDICTED: beta-glucosidase 13 [Glycine max]	12.63	12.83	7.19	3.47667	Metabolism	Carbohydrate metabolism;Metabolism of other amino acids;Biosynthesis of other secondary metabolites	ko00500//Starch and sucrose metabolism;ko00940//Phenylpropanoid biosynthesis;ko00460//Cyanoamino acid metabolism
Glyma.13G343100	PREDICTED: beta-glucosidase 13 [Glycine max]	8.69	7.09333	3.38667	1.21	Metabolism	Biosynthesis of other secondary metabolites;Metabolism of other amino acids;Carbohydrate metabolism	ko00500//Starch and sucrose metabolism;ko00940//Phenylpropanoid biosynthesis;ko00460//Cyanoamino acid metabolism
Total		21.6467	20.2233	10.9233	4.75333
ATP-dependent 6-phosphofructokinase (ATP-D6P)
Glyma.05G224900	PREDICTED: ATP-dependent 6-phosphofructokinase 7-like [Glycine max]	2.08333	1.49667	1.45	0.563333	Genetic Information Processing;Metabolism	Carbohydrate metabolism;Global and Overview;Folding, sorting and degradation	ko01200//Carbon metabolism;ko01230//Biosynthesis of amino acids;ko00010//Glycolysis / Gluconeogenesis;ko03018//RNA degradation;ko00051//Fructose and mannose metabolism;ko00052//Galactose metabolism;ko00030//Pentose phosphate pathway
Glyma.08G031700	PREDICTED: ATP-dependent 6-phosphofructokinase 3-like [Glycine max]	1.21667	0.63	1.09667	0.46	Genetic Information Processing;Metabolism	Folding, sorting and degradation;Global and Overview;Carbohydrate metabolism	ko01200//Carbon metabolism;ko01230//Biosynthesis of amino acids;ko00010//Glycolysis / Gluconeogenesis;ko03018//RNA degradation;ko00051//Fructose and mannose metabolism;ko00052//Galactose metabolism;ko00030//Pentose phosphate pathway
Total		3.3	2.12667	2.54667	1.02333
Others
Glyma.06G032500	PREDICTED: glucose-6-phosphate isomerase, cytosolic 2-like [Glycine max]	0.92	0.0566667	1.80333	0.05	Metabolism	Carbohydrate metabolism;Global and Overview	ko01200//Carbon metabolism;ko00500//Starch and sucrose metabolism;ko00520//Amino sugar and nucleotide sugar metabolism;ko00010//Glycolysis / Gluconeogenesis;ko00030//Pentose phosphate pathway
Glyma.13G206700	PREDICTED: glucose-6-phosphate/phosphate translocator 2, chloroplastic-like [Glycine max]	1.64333	0.513333	1.68667	0.823333	Metabolism	Metabolism of other amino acids;Biosynthesis of other secondary metabolites;Carbohydrate metabolism	ko00500//Starch and sucrose metabolism;ko00940//Phenylpropanoid biosynthesis;ko00460//Cyanoamino acid metabolism
Glyma.07G246600	PREDICTED: UDP-glucuronic acid decarboxylase 2-like [Glycine max]	8.94667	4.02667	4.02333	1.08	Metabolism	Carbohydrate metabolism	ko00500//Starch and sucrose metabolism;ko00520//Amino sugar and nucleotide sugar metabolism
Glyma.08G233000	PREDICTED: furostanol glycoside 26-O-beta-glucosidase-like [Glycine max]	2.45667	0.001	6.10667	0.001	Metabolism	Metabolism of other amino acids;Biosynthesis of other secondary metabolites;Carbohydrate metabolism	ko00500//Starch and sucrose metabolism;ko00940//Phenylpropanoid biosynthesis;ko00460//Cyanoamino acid metabolism
Glyma.09G266300	PREDICTED: probable fructokinase-7 [Glycine max]	1.10667	0.813333	1.22333	0.266667	Metabolism	Carbohydrate metabolism	ko00500//Starch and sucrose metabolism;ko00520//Amino sugar and nucleotide sugar metabolism;ko00051//Fructose and mannose metabolism
Glyma.18G108100	PREDICTED: probable sucrose-phosphate synthase 3 [Glycine max]	0.796667	0.36	0.656667	0.173333	Metabolism	Carbohydrate metabolism	ko00500//Starch and sucrose metabolism
Glyma.03G197400	PREDICTED: beta-fructofuranosidase, insoluble isoenzyme 1-like [Glycine max]	1.19667	0.593333	0.686667	0.0766667	Metabolism	Carbohydrate metabolism	ko00500//Starch and sucrose metabolism;ko00052//Galactose metabolism
Total		17.0667	6.36433	16.1867	2.471
Sugar transport protein (STP)
Glyma.01G146700	PREDICTED: sugar transport protein 14-like [Glycine max]	89	22.3333	3.57333	0.916667
Glyma.02G056300	PREDICTED: sugar transporter ERD6-like 4 [Glycine max]	67.6667	28.6667	2.91333	1.25
Glyma.04G102600	PREDICTED: sugar transport protein 5-like [Glycine max]	0.176667	0.18	0.653333	0.233333
Glyma.04G102700	Sugar transport protein 5 [Glycine soja]	0.126667	0.0133333	0.0333333	0.001
Glyma.08G360400	PREDICTED: bidirectional sugar transporter N3-like [Glycine max]	0.113333	0.223333	0.176667	0.0366667
Glyma.09G194400	PREDICTED: sugar transport protein 14-like [Glycine max]	2.82333	1.14667	2.40333	0.926667
Glyma.09G284200	PREDICTED: sugar transport protein 10-like [Glycine max]	12.1867	3.77333	8.93333	3.02333
Glyma.09G284600	PREDICTED: sugar transport protein 10-like [Glycine max]	9.78667	5.37	8.99667	2.72667
Glyma.10G249400	PREDICTED: sugar transport protein 13-like [Glycine max]	6.88333	2.32333	5.8	1.47667
Glyma.10G249500	Sugar transport protein 13 [Glycine soja]	0.116667	0.09	0.0833333	0.02
Glyma.10G285100	PREDICTED: sugar transport protein 10-like [Glycine max]	31.7133	19.7	20.0167	5.48
Glyma.13G088800	PREDICTED: sugar transport protein 5-like [Glycine max]	2.08333	1.15667	0.29	0.07
Glyma.15G099600	Sugar transporter ERD6-like 16 [Glycine soja]	0.001	0.001	0.0733333	0.0233333
Glyma.16G138900	PREDICTED: sugar transporter ERD6-like 6 [Glycine max]	0.616667	0.4	1.87333	0.933333
Glyma.16G139000	PREDICTED: sugar transporter ERD6-like 6 [Glycine max]	1.83667	1.10333	3.03333	0.81
Glyma.20G103900	PREDICTED: sugar transport protein 11 [Glycine max]	131.62	85.2433	129.627	56.8567
Glyma.20G144300	PREDICTED: sugar transport protein 13-like [Glycine max]	0.143333	0.0266667	0.0133333	0.001
Total		356.894	171.751	188.493	74.7853
Sugar transporter SWEET (SWEET)
Glyma.05G036500	PREDICTED: bidirectional sugar transporter SWEET5 [Glycine max]	1.94333	1.84667	2.85333	1.39
Glyma.17G090800	PREDICTED: bidirectional sugar transporter SWEET5-like [Glycine max]	1.11	0.506667	0.94	0.356667
Glyma.19G066300	PREDICTED: bidirectional sugar transporter SWEET17-like [Glycine max]	3.1	2.68333	3.27667	1.58333
Total		6.15333	5.03667	7.07	3.33
sucrose transport protein SUC (SUC)
Glyma.16G156900	PREDICTED: sucrose transport protein SUC8-like [Glycine max]	24.7467	14.48	15.2	1.57
Glyma.16G157000	PREDICTED: sucrose transport protein SUC8-like [Glycine max]	5.5	3.6	4.79	0.366667
Total		30.2467	18.08	19.99	1.93667

## Sheet: Table S8
Table S8 DEGs about auxin metabolism and signaling (NF1HT vs YF1HT)
Gene ID	Description	NF1NT fpkm	YF1NT fpkm	NF1HT fpkm	YF1HT fpkm	KEGG A class	KEGG B class	Pathway
Auxin biosynthesis genes
Glyma.06G120700	PREDICTED: probable indole-3-pyruvate monooxygenase YUCCA11 [Glycine max]	1.28333	0.796667	0.456667	0.0433333
Glyma.05G231100	PREDICTED: indole-3-pyruvate monooxygenase YUCCA2-like [Glycine max]	1.20667	0.736667	0.113333	0.786667
Glyma.05G101300	PREDICTED: probable indole-3-acetic acid-amido synthetase GH3.1 [Glycine max]	2.30333	2.73333	2.39333	1.15333	Environmental Information Processing	Signal transduction	ko04075//Plant hormone signal transduction
Glyma.11G051600	PREDICTED: probable indole-3-acetic acid-amido synthetase GH3.1 [Glycine max]	1.52333	1.18	0.72	0.256667	Environmental Information Processing	Signal transduction	ko04075//Plant hormone signal transduction
Auxin-responsive protein
Glyma.01G039300	PREDICTED: auxin-responsive protein IAA27-like [Glycine max]	1.29333	4.06667	2.07333	14.8533	Environmental Information Processing	Signal transduction	ko04075//Plant hormone signal transduction
Glyma.12G035800	PREDICTED: auxin-responsive protein SAUR72 [Glycine max]	1.72	1.85	0.453333	2.76333	Environmental Information Processing	Signal transduction	ko04075//Plant hormone signal transduction
Glyma.13G159000	PREDICTED: auxin-responsive protein IAA29-like [Glycine max]	0.123333	0.153333	1.19667	0.183333	Environmental Information Processing	Signal transduction	ko04075//Plant hormone signal transduction
Glyma.20G210400	PREDICTED: auxin-responsive protein IAA14-like [Glycine max]	4.04333	3.86667	5.97	13.96	Environmental Information Processing	Signal transduction	ko04075//Plant hormone signal transduction
Auxin-induced protein
Glyma.06G278400	Auxin-induced protein 10A5 [Glycine soja]	2.7	4	5.96333	11.9433	Environmental Information Processing	Signal transduction	ko04075//Plant hormone signal transduction
Glyma.07G034200	PREDICTED: auxin-induced protein AUX22 [Glycine max]	8.27667	9.10333	161.367	59.5367	Environmental Information Processing	Signal transduction	ko04075//Plant hormone signal transduction
Glyma.08G225200	PREDICTED: auxin-induced protein 6B-like [Glycine max]	4.99	2.56	1.92333	0.0866667	Environmental Information Processing	Signal transduction	ko04075//Plant hormone signal transduction
Glyma.12G035700	Auxin-induced protein 15A [Glycine soja]	2.50333	1.92667	11.18	5.43	Environmental Information Processing	Signal transduction	ko04075//Plant hormone signal transduction
Glyma.12G125300	PREDICTED: auxin-induced protein 6B-like [Glycine max]	1.31667	1.87667	15.3033	7.57667	Environmental Information Processing	Signal transduction	ko04075//Plant hormone signal transduction
Glyma.19G258800	PREDICTED: auxin-induced protein X15-like [Cicer arietinum]	1.52	1.87333	2.46	6.71	Environmental Information Processing	Signal transduction	ko04075//Plant hormone signal transduction
Glyma.17G046200	Indole-3-acetic acid-induced protein ARG7 [Glycine soja]	1.11667	1.50333	2.6	0.99	Environmental Information Processing	Signal transduction	ko04075//Plant hormone signal transduction
IAA regulator
Glyma.15G212900	Transcription factor PIF1 [Glycine soja]	2.66667	11	0.123333	0.476667	-	-	-
Glyma.14G032200	PREDICTED: transcription factor PIF4-like [Glycine max]	36	94	0.976667	2.48667	Environmental Information Processing	Signal transduction	ko04075//Plant hormone signal transduction

## Sheet: Table S9
Table S9 Down-regulated genes of HSF, HSP and GolS (NF1HT vs YF1HT)
Gene ID	Description	NF1NT fpkm	YF1NT fpkm	NF1HT fpkm	YF1HT fpkm
HSF
Glyma.01G217400	PREDICTED: heat stress transcription factor B-2b [Glycine max]	6.45333	7.22333	21.0933	6.71333
Glyma.03G157300	PREDICTED: heat stress transcription factor A-7a-like [Glycine max]	0.673333	0.823333	1.15	0.423333
Glyma.10G029600	heat stress transcription factor A-6b-like [Glycine max]	0.36	0.733333	1.45667	0.106667
Glyma.14G096800	heat stress transcription factor A-2 [Glycine max]	3.04	3	4.49667	2.09333
Glyma.20G150300	PREDICTED: heat stress transcription factor A-6b-like [Glycine max]	0.41	0.276667	1.03333	0.506667
Total		10.9367	12.0567	29.23	9.84333
Small HSP		10.9367	12.0567	29.23	9.84333
Glyma.20G015900	17.9 kDa class II heat shock protein [Glycine soja]	17.93	47.16	12.25	3.25667
Glyma.13G071400	PREDICTED: 17.6 kDa class I heat shock protein-like [Glycine max]	5.12333	2.28667	3.07333	0.593333
Glyma.13G175700	17.5 kDa class I heat shock protein [Glycine soja]	8.98667	4.75	10.28	2.2
Glyma.13G176300	18.5 kDa class I heat shock protein [Glycine soja]	31.8433	68.96	42.9367	14.31
Glyma.13G176500	18.5 kDa class I heat shock protein [Glycine soja]	1.12667	2.64667	1.80333	0.806667
Glyma.14G063700	PREDICTED: 18.2 kDa class I heat shock protein [Glycine max]	0.51	0.373333	0.496667	0.11
Glyma.14G063800	PREDICTED: 17.3 kDa class I heat shock protein [Glycine max]	5.86667	6.90333	6.92667	2.27
Glyma.14G099900	17.9 kDa class II heat shock protein [Glycine soja]	1.96333	6.55	0.233333	0.02
Glyma.14G100000	17.9 kDa class II heat shock protein [Glycine soja]	3.60667	5.51333	0.99	0.27
Glyma.14G214800	peroxisomal small heat shock protein [Glycine max]	3.65333	5.59333	15.6267	4.44
Glyma.16G012000	PREDICTED: 17.4 kDa class III heat shock protein-like [Glycine max]	0.57	0.66	2.21667	1.12333
Glyma.11G246600	Small heat shock protein, chloroplastic [Glycine soja]	1.84	4.74333	9.43333	4.32667
Glyma.01G106800	18.2 kDa class I heat shock protein [Glycine soja]	3.64	4.49667	1.04667	0.43
Glyma.17G225000	PREDICTED: 17.9 kDa class II heat shock protein-like [Glycine max]	0.453333	0.17	0.27	0.3
Glyma.18G277500	PREDICTED: small heat shock protein hspM-like [Arachis ipaensis]	0.543333	0.893333	4.11	2.86
Glyma.04G054400	17.9 kDa class II heat shock protein [Glycine soja]	48.5833	117.387	14.7333	3.04667
Glyma.06G054700	17.9 kDa class II heat shock protein [Glycine soja]	18.06	50.47	12.3667	3.22667
Glyma.06G157800	PREDICTED: 18.5 kDa class I heat shock protein [Glycine max]	2.25667	14.3833	3.98667	1.23333
Glyma.07G043600	PREDICTED: 17.4 kDa class III heat shock protein [Glycine max]	2.68333	3.00667	5.01667	1.93667
Glyma.07G200000	PREDICTED: 17.5 kDa class I heat shock protein [Glycine max]	1.15	6.55667	1.47667	0.663333
Glyma.07G200200	18.5 kDa class I heat shock protein [Glycine max]	50.0033	81.9167	42.6467	8.91333
Glyma.07G200600	PREDICTED: 18.1 kDa class I heat shock protein-like [Glycine max]	4.24	4.39333	4.78333	1.70333
Glyma.07G200700	PREDICTED: 17.5 kDa class I heat shock protein [Glycine max]	0.47	2.16333	0.1	0.0266667
Glyma.08G068700	17.3 kDa class I heat shock protein [Glycine soja]	0.366667	1.19667	0.76	0.0533333
Glyma.08G069000	17.3 kDa class I heat shock protein [Glycine max]	3.13667	12.64	3.40667	0.44
Total		218.607	455.813	200.97	58.56
HSP20
Glyma.08G068800	class I heat shock protein [Glycine max]	1.43333	6.42333	0.586667	0.0466667
Glyma.10G176400	22.0 kDa class IV heat shock protein [Glycine soja]	1.88333	2.56333	1.99	0.583333
Glyma.12G013100	PREDICTED: heat shock 22 kDa protein, mitochondrial isoform X1 [Glycine max]	32.4167	82.4933	51.0533	11.4067
Glyma.16G206200	low molecular weight heat shock protein Hsp22.5 precursor [Glycine max]	0.743333	1.92667	0.54	0.22
Glyma.20G213900	heat shock protein [Glycine max]	0.8	0.81	0.683333	0.32
Glyma.19G011400	low molecular weight heat shock protein Hsp22.3 precursor [Glycine max]	8.90333	11.1733	2.05667	0.946667
Total		46.18	105.39	56.91	13.5233
HSP40 (DnaJ)
Glyma.03G216900	PREDICTED: chaperone protein DnaJ [Glycine max]	5.38	7.52667	55.2033	20.1533
Glyma.07G152900	PREDICTED: dnaJ protein ERDJ3A-like [Glycine max]	4.01	3.55	6.13667	2.98667
Glyma.08G337100	PREDICTED: chaperone protein dnaJ 11, chloroplastic-like [Glycine max]	9.97333	19.08	126.94	71.46
Glyma.10G122800	PREDICTED: dnaJ homolog subfamily C member 2 [Vigna angularis]	1.14	0.603333	1.48667	0.733333
Glyma.12G190100	PREDICTED: dnaJ protein homolog [Glycine max]	8.43667	8.65667	20.99	15.55
Glyma.13G311600	DnaJ protein like [Glycine soja]	21.5167	20.5067	82.6767	41.85
Glyma.15G045800	PREDICTED: chaperone protein DnaJ-like [Glycine max]	4.02333	1.61	1.30333	0.28
Glyma.19G213500	PREDICTED: chaperone protein DnaJ-like isoform X1 [Glycine max]	0.0766667	0.0833333	0.436667	0.206667
Total		54.5567	61.6167	295.173	153.22
HSP70
Glyma.11G140500	PREDICTED: heat shock cognate 70 kDa protein 2 [Glycine max]	151.813	204.13	349.937	153.397
Glyma.12G064000	PREDICTED: heat shock cognate 70 kDa protein 2 [Glycine max]	155.393	207.897	331.343	149.62
Glyma.18G289100	PREDICTED: heat shock cognate 70 kDa protein 2 [Glycine max]	14.82	25.4333	48.4467	19.5833
Glyma.17G072400	PREDICTED: heat shock 70 kDa protein [Glycine max]	2.61667	6.14667	2.38	1.04333
Glyma.01G238600	PREDICTED: heat shock 70 kDa protein 8 [Glycine max]	7.81	9.83	12.53	6.25
Glyma.02G093200	PREDICTED: heat shock cognate 70 kDa protein 2-like isoform X2 [Glycine max]	43.77	63.2067	158.08	68.11
Glyma.02G205600	PREDICTED: heat shock 70 kDa protein-like [Glycine max]	0.946667	2.03333	0.686667	0.263333
Glyma.03G171100	PREDICTED: heat shock cognate 70 kDa protein 2 [Glycine max]	432.173	501.237	918.62	627.4
Total		809.343	1019.91	1822.02	1025.67
HSP90
Glyma.08G332900	heat shock protein 90-1 [Glycine max]	119.667	140.167	260.48	123.92
Glyma.09G131500	heat shock protein 83 [Glycine max]	15.2333	67.3933	21.7333	3.65333
Glyma.16G178800	PREDICTED: heat shock protein 83-like [Glycine max]	8.86667	32.3233	17.0767	4.53667
Total		143.767	239.883	299.29	132.11
GolS
Glyma.19G219100	GmGolS1	4.47	4.62333	4.93667	2.29
Glyma.19G227800	GmGolS2	4.28	5.13667	5.28333	2.13333
Total		8.75	9.76	10.22	4.42333

## Sheet: Table S10
Table S10 Expression level of GmHSFA2 in this study
Gene ID	Description	NF1NT fpkm	YF1NT fpkm	NF1HT fpkm	YF1HT fpkm
Glyma.13G105700	PREDICTED: heat stress transcription factor A-2-like [Glycine max]	0.42	0.383333	0.383333	0.233333
Glyma.14G096800	heat stress transcription factor A-2 [Glycine max]	3.04	3	4.49667	2.09333
Glyma.17G053700	PREDICTED: heat stress transcription factor A-2-like [Glycine max]	1.70333	1.32333	1.23667	1.53333
Glyma.17G227600	PREDICTED: heat stress transcription factor A-2-like [Glycine max]	0.396667	0.596667	0.673333	0.76
